# Supplementary material for: Interventions for depression and anxiety among people with diabetes mellitus: Review of systematic reviews
Source: PLoS One. 2023 Feb 9;18(2):e0281376. doi: 10.1371/journal.pone.0281376 (PMC9910656; doi:10.1371/journal.pone.0281376)
Supplement: S1 File — (XLSX) [file pone.0281376.s006.xlsx]

## Sheet: Characteristics of studies
Systematic Review Reference	Included study design OR Included study type	N. of studies included in qualitative synthesis	N. of studies included in quantitative synthesis	No. of participants in included trials OR Total number of included participants	Search Period OR Date of last literature search OR Date of search and date assessed as up to date	Language OR Study Language	Meta-analysis performed	Patients OR Population	Diabetes type	Psychological Disease OR Psychological Disorders	Assessment of methodological quality	Country	Intervention type
Baumeister et al., 2012	randomised controlled trials	19	19	1592	up to december 2011	English, Chinese	Yes	≥ 18 years old	type1 or 2 diabetes	Depression	Yes	United States (n=5), China (n=5), Finland (n=2), the Netherlands (n=2), Mexico (n=1), Turkey (n=1),Iran (n=1), CzechRe-public (n=1) and Germany(n=1)	Psychological interventions / Pharmacological interventions
Berhe et al., 2020	6 randomised controlled trials, 2 quasi-experimental trial	8	7	1983	January 2009 to June 2020	English	Yes	≥ 18 years old	type2 diabetes	Anxiety / Depression	Yes	United States (n=12), Taiwan (n=2), Uk (n=1).	Psychological interventions
Hadjiconstantinou et al., 2016	15 randomised controlled trials, 1 crossover design	16	9	3612	1995 to 2016	NR	Yes	≥ 18 years old	type1 or 2 diabetes	Anxiety / Depression	Yes	United States (n=12), Canada (n=1), Norway (n=1), Germany (n=1), and the Netherlands (n=1).	Psychological interventions
Huang et al., 2013	randomised controlled trials	10	8	2203	1806 to March 2013	English	Yes	any year old	type1 or 2 diabetes	Depression	Yes	United States	Collaborative care
Li et al., 2017	randomised controlled trials	11	10	998	up to May 2016	English, Chinese	Yes	any year old	type1 or 2 diabetes	Anxiety / Depression	Yes	NR	Psychological interventions
Li et al., 2020	randomised controlled trials	12	12	822	up to May 2019	No restriction	Yes	any year old	type1 or 2 diabetes	Depression	Yes	China	Pharmacological interventions
Ni et al., 2020	randomised controlled trials	9	7	741	up to december 2019	English, Chinese	Yes	≥ 16 years old	type1 or 2 diabetes	Depression	Yes	United States (n=1), Germany (n=1), Canada (n=1), the Netherlands (n=3), and China (n = 3).	Psychological interventions
Perrin et al., 2019	randomised controlled trials	45	32	5213	1946 to November 2016	English	Yes	≥ 18 years old	type 2 diabetes	Depression	Yes	United States (n=14), The Netherlands (n=5), Australia (n=3), United Kingdom (n=2), China (n=2), Turkey (n=1), Germany (n=1), South Korea (n=1), Croatia (n=1), Iceland (n=1) and Hawaii (n=1)	Psychoeducational interventions
Uchendu et al., 2016	randomised controlled trials	12	09	1445	1806 to 2014	English	Yes	≥ 18 years old	type1 or 2 diabetes	Anxiety / Depression	Yes	United States (=5), the Netherlands (n=4), Australia (n=1), Sweden (n=1) and Iran (n=1)	Psychological interventions
Vanderfeltz-Cornelis et al., 2020	randomised controlled trials	43	32	3543	up to August 2019	No restriction	Yes	≥ 18 years old	type1 or 2 diabetes	Depression	Yes	United States (n=16), China (n=9), Germany (n=4), The Netherlands (n=3), Croatia (n=2), Finland (n=2), Iran (n=1), Australia n=1), India (n=1), Turkey (n=1), Greece (n=1), Portugal (n=1) Mexico (n=1).	Psychological interventions / Pharmacological interventions / Collaborative care interventions
Wang et al., 2017	randomised controlled trials	5	5	834	up to October 2016	English	Yes	≥ 18 years old	type1 or 2 diabetes	Depression	Yes	United State (n=2), the Netherlands (n=2) and Germany (n=2)	Psychological interventions
Yang et al., 2020	randomised controlled trials	23	23	2705	2007 to April 2019	English, Chinese	Yes	≥ 18 years old	type1 or 2 diabetes	Anxiety / Depression	Yes	United States (n=5), China (n=3), The Netherlands (n=4), United Kingdom (n=2), Iran (n=2), Taiwan (n=1), Canada (n=1), Saudi Arabia (n=1), Sweden (n=1) Australia (n=1), Belgium (n=1) and Germany (n=1)	Psychological interventions
Xie et al., 2017	randomised controlled trials	31	31	2616	March 2000 to March 2017	English, Chinese	Yes	≥ 18 years old	type 2 diabetes	Anxiety / Depression	Yes	NR	Psychological interventions

## Sheet: Objetive and Conclusions
Systematic Review	Title	Objective	Conclusions
Baumeister et al., 2012	Psychological and pharmacological interventions for depression in patients with diabetes mellitus and depression (Review)	To determine the effects of psychological and pharmacological interventions for depression in patients with diabetes and depression.	Psychological and pharmacological interventions have a moderate and clinically significant effect on depression outcomes in diabetes patients. Glycaemic control improved moderately in pharmacological trials, while the evidence is inconclusive for psychological interventions. Adherence to diabetic treatmentregimens, diabetes complications, death from any cause, health economics andQoL have not bee…
Berhe et al., 2020	Effect of motivational interviewing intervention on HgbA1C and depression in people with type 2 diabetes mellitus (systematic review and meta-analysis)	To explore and analyze the literature for evidence of the effect of Motivational Interviewing (MI) intervention has on glycosylated hemoglobin A1C (HgbA1C) and depression in people with Type 2 diabetes mellitus (T2DM).	The pooled result in meta-analysis indicated that motivational interviewing is effective in reducing HgbA1C but not depressive symptoms of patients with type 2 diabetes. Motivational interviewing intervention is important for diabetes management and effective in glycemic control with no effect on the reduction of depressive symptoms among persons with type 2 diabetes mellitus.
Hadjiconstantinou et al., 2016	Do Web-Based Interventions Improve Well-Being in Type 2 Diabetes? A Systematic Review and Meta-Analysis	This systematic review is the first review to critically appraise and quantify the evidence on the effect of Web-based interventions that aim to improve well-being in people with type 2 diabetes.	The findings of this review collated information and highlighted key issues with the evaluation of Web-based interventions for promoting well-being in people with type 2 diabetes (see Multimedia Appendix 5 for a summary of key findings). It has proposed some recommendations for future research to develop effective interventions. Such interventions could allow stakeholders and health care provider…
Huang et al., 2013	Collaborative care for patients with depression and diabetes mellitus: a systematic review and meta-analysis	The aim of this systematic review was to examine whether collaborative care can improve depression and diabetes outcomes in patients with both depression and diabetes.	In summary, collaborative care model significantly improves depression outcomes and adherence to medication in diabetic patients with depression, comparing with usual care. Collaborative care is recommended for patients with both depression and diabetes in the future.
Li et al., 2017	A systematic review and meta-analysis of randomized controlled trials of cognitive behavior therapy for patients with diabetes and depression	The aim of this meta-analysis was to systematically examine the efficacy of cognitive behavior therapy (CBT) for diabetic patients who have comorbid depression and to identify which aspects can be improved through intervention	The results of this meta-analysis showed that CBT can be effective in reducing depression symptoms and fasting glucose in diabetes patients with comorbid depression as well as in improving quality of life and anxiety in the long-term. The results showed that CBT can serve as a promising treatment alternative for diabetes patients with comorbid depression.
Li et al., 2020	Gardenia fructus antidepressant formula for depression in diabetes patients: A systematic review and meta-analysis	This study aimed to evaluate the efficacy and safety of Gardenia fructus antidepressant formula for depression in diabetes patients.	Gardenia fructus antidepressant formula may be considered an alternative treatment for depression in patients with diabetes. However, more large-scale and well-designed RCTs are warranted.
Ni et al., 2020	Effects of Mindfulness-Based Stress Reduction and Mindfulness- Based Cognitive Therapy in People With Diabetes: A Systematic Review and Meta-Analysis	The purpose of this study was to determine the effectiveness of mindfulness-based stress reduction (MBSR) and mindfulness-based cognitive therapy (MBCT) on depression, quality of life (QoL), and glycosylated hemoglobin (HbA1c) in people with diabetes.	MBSR and MBCT are beneficial in improving depression, the mental health composite score of QoL, and HbA1c in people with diabetes. More well-designed trials using longer follow-up measurements are needed.
Perrin et al., 2019	Effectiveness of psychoeducational interventions for the treatment of diabetes-specific emotional distress and glycaemic control in people with type 2 diabetes: A systematic review and meta-analysis	The aim of this study was to determine interventions that successfully address depression and/or diabetes-specific emotional distress and HbA1c in people with T2DM	Results from this review, along with the existing literature on interventions for depression and distress, suggest a need for greater scrutiny of interventions that improve depression, distress and glycaemic control. The number of studies that came forward in this review shows promise for both the recognition of DSD as a construct and its importance within diabetes literature. While there were ar…
Uchendu et al., 2016	Effectiveness of cognitive–behavioural therapy on glycaemic control and psychological outcomes in adults with diabetes mellitus: a systematic review and meta-analysis of randomized controlled trials	This systematic review and meta-analysis aims to establish the effectiveness of Cognitive–behavioural therapy on glycaemic control and comorbid diabetes-related distress, depression, anxiety and quality of life in the short, medium and longer term among adults with diabetes.	We conclude that CBT-based approaches may be beneficial in diabetes care, although it is recommended that programmes to ensure the maintenance and sustainability of its positive effects are incorporated into diabetes management. Psychologists should work together with diabetes care teams to promote psychological care for people with diabetes, and there is a need for diabetes care teams to be spec…
Vanderfeltz-Cornelis et al., 2020	Treatment for comorbid depressive disorder or subthreshold depression in diabetes mellitus: Systematic review and meta-analysis	To provide an estimate of the effect of interventions on comorbid depressive disorder (MDD) or subthreshold depression in type 1 and type 2 diabetes.	All treatments are effective for comorbid depression in type 1 diabetes and type 2 diabetes. Over the last decade, new interventions with large effect sizes have been introduced, such as group-based therapy, online treatment, and exercise. Although all interventions were effective for depression, not all treatments were effective for glycemic control. Effective interventions in comorbid depressiv…
Wang et al., 2017	Cognitive behavioral therapy on improving the depression symptoms in patients with diabetes: a meta-analysis of randomized control trials	This meta-analysis was performed to evaluate the effect of cognitive behavioral therapy in improving the depression symptoms of patients with diabetes	The effect of cognitive behavioral therapy on improving the depression symptoms was disappeared when only using Centre for Epidemiological Studies scare for Depression to evaluate depression
Yang et al., 2020	Effects of Cognitive Behavioral Therapy–Based Intervention on Improving Glycaemic, Psychological, and Physiological Outcomes in Adult Patients With Diabetes Mellitus: A Meta-Analysis of Randomized Controlled Trials	This study was undertaken to provide an overview of the effectiveness of CBT-based interventions for improving glycaemic control, psychological, and physiological outcomes in adult patients with DM.	The findings indicate that CBT-based interventions are effective for improving glycaemic control and depression symptoms in adult patients with type 1 DM(T1DM) or type 2 DM (T2DM) with moderate to large effect size. The results of the subgroup analysis suggest that it is necessary to adopt different types and technical components of CBT according to the population and purpose of the treatment in …
Xie et al., 2017	Psychosocial intervention for patients with type 2 diabetes mellitus and comorbid depression: a meta-analysis of randomized controlled trials	This meta-analysis was conducted to explore the efficacy as well as additional effects of this method during diabetic management in patients with type 2 diabetes mellitus (T2DM) and comorbid depression.	These results obtained by the meta-analysis of 31 RCTs determined that the psychosocial intervention was effective in improving depressive and anxiety symptoms of T2DM patients with depression. Moreover, the addition of psychosocial intervention during diabetes management could improve glycemic control in those patients. However, future studies are still needed to verify and support our conclusio…

## Sheet: Evidence
First author	Outcome	No. participants (studies) contributing data randomised controlled trials	Measurement Type: SMD, RR, OR	Meta-analysis result (95% CI) (fully adjusted)	duration of intervention	Heterogeneity	Publication bias	GRADE	outcome classification
	Pharmacological interventions
Baumeister et al., 2012	Short-term depression severity scores (antidepressants vs placebo)	306	SMD	SMD=-0.61; (95% CI -0.94 to -0.27)	6 months	0.47	Not reported due to low number of studies	NR
Baumeister et al., 2012	Short-term depression severity scores (SSRI vs placebo)	241	SMD	SMD=-0.39; (95% CI -0.64 to -0.13)	6 months	0	Not reported due to low number of studies	NR
Baumeister et al., 2012	Short-term depression remission (antidepressants vs placebo)	136	OR	OR= 2.50 (95% CI 1.21 to 5.15)	6 months	0	Not reported due to low number of studies	low	5
Baumeister et al., 2012	Short-term depression remission (SSRI vs placebo)	108	OR	OR=2.52 (95% CI 1.11 to 5.75)	6 months	0	Not reported due to low number of studies	NR
Baumeister et al., 2012	Short-term glycaemic control - HbA1c values (antidepressants vs placebo)	238	MD	MD=-0.4% (95% CI -0.6 to -0.1	6 months	0	Not reported due to low number of studies	low	5
Li et al., 2020	Depression severity scores ( Gardenia fructus antidepressant formula versus no antidepressant)	71	RR	RR= -2.53 (95% Cl -4.80 to -0.27)	NR	0.96	No funnel plots were provided because none of these meta-analyses included more than ten studies.	NR
Li et al., 2020	Depression severity scores (Gardenia fructus antidepressant formula versus SSRI)	225	RR	RR=-0.62 [95% Cl -1.07 to -0.18)	NR	0.8	No funnel plots were provided because none of these meta-analyses included more than ten studies.	NR
Li et al., 2020	Response rate (Gardenia fructus antidepressant formula versus no antidepressant)	74	RR	RR=1.66 (95% CI: 0.97 to 2.83)	NR	0.8	No funnel plots were provided because none of these meta-analyses included more than ten studies.	NR
Li et al., 2020	Response rate (Gardenia fructus antidepressant formula versus SSRI)	79	RR	RR=1.12 (95% CI: 0.96 to 1.31)	NR	0	No funnel plots were provided because none of these meta-analyses included more than ten studies.	NR
Vanderfeltz-Cornelis et al., 2020	depression outcomes	339	ES	0.571 (95% CI 0.348; 0.794) p = .0001	NR	NR	A Begg funnel plot test for publication bias with observed and imputed studies showed no small study effect and we found no indication for publication bias	moderate to high
Vanderfeltz-Cornelis et al., 2020	glycemic control	339	ES	0.987 (95% CI 0.127; 1.846), p = .024	NR	NR	A Begg funnel plot test for publication bias with observed and imputed studies showed no small study effect and we found no indication for publication bias	moderate to high
	Psychological interventions
Baumeister et al., 2012	Health education along with various psychological treatments were superior to usual care on the Zung Self-Rating Depression Scale (SDS)	59	SMD	-0.61; 95% CI -1.14 to -0.08	3 weeks to 12 months	0.86	Not reported due to low number of studies	NR		SDS = standard deviations
Baumeister et al., 2012	Psychological therapy comprising various techniques were superior to usual care on the Zung Self-Rating Depression Scale (SDS)	120	SMD	-1.35; 95% CI -1.74 to -0.96	3 weeks to 12 months	0.86	Not reported due to low number of studies	NR		BDI = Beck Depression Inventory
Baumeister et al., 2012	Cognitive therapy compared to usual care showed a beneficial effect on the Hamilton Depression Rating Scale	60	SMD	-1.47; 95% CI -2.04 to -0.90	3 weeks to 12 months	0.86	Not reported due to low number of studies	NR		CBT = cognitive behavioural therapy
Baumeister et al., 2012	Webbased CBT was superior to waiting-list control on the Center for Epidemiological Studies Depression scale (CES-D)	255	SMD	-0.28; 95% CI -0.40 to -0.16	3 weeks to 12 months	0.86	Not reported due to low number of studies	NR		CES-D = Center for Epidemiological Studies Depression
Baumeister et al., 2012	Telephone-delivered CBT was superior to enhanced usual care on the Beck Depression Inventory (BDI)	291	SMD	-0.42; 95% CI -0.66 to -0.18	3 weeks to 12 months	0.86	Not reported due to low number of studies	NR		DSC-R = Diabetes Symptom Checklist – Revised
Baumeister et al., 2012	Effects of psychological interventions on medium-term depression scores were investigated in three studies and the meta-analysis yielded a combined effect size of	504	SMD	-0.42; 95% CI -0.70 to -0.14	3 weeks to 12 months	0.66	Not reported due to low number of studies	NR		PCS = Physical Component Summary
Baumeister et al., 2012	Minimal psychological intervention showed a beneficial effect on the BDI to depression score compared to usual care on medium-term follow up	208	SMD	-0.34; 95% CI -0.61 to -0.07	3 weeks to 12 months	0.66	Not reported due to low number of studies	NR
Baumeister et al., 2012	CBT was superior to usual care on the BDI to depression score	41	SMD	-1.10; 95% CI -1.75 to -0.45	3 weeks to 12 months	0.66	Not reported due to low number of studies	NR
Baumeister et al., 2012	Web-based CBT was superior to waiting-list control on the CES-D	255	SMD	-0.29; 95% CI -0.41 to -0.17	3 weeks to 12 months	0.66	Not reported due to low number of studies	NR
Baumeister et al., 2012	Effects of psychological interventions on long-term depression scores were investigated in one study, which showed a significant beneficial effect of minimal psychological intervention on the BDI compared to usual care	208	SMD	-0.31; 95% CI -0.58 to -0.04	3 weeks to 12 months	0.57	Not reported due to low number of studies	NR
Baumeister et al., 2012	The meta-analysis indicated a significantly beneficial effect of psychological interventions to depression remission compared to usual care with an OR of 2.88	647	OR	OR 2.88; 95% CI 1.58 to 5.25	3 weeks to 12 months	0.57	Not reported due to low number of studies	Moderate
Baumeister et al., 2012	Health education along with various psychological treatments was superior to usual care on the SDS to depression remission	59	OR	OR 3.33; 95% CI 1.14 to 9.75	3 weeks to 12 months	0.57	Not reported due to low number of studies	Moderate
Baumeister et al., 2012	CBT was superior to usual care on the BDI to depression remission	42	OR	OR 15.11; 95% CI 3.22 to 70.84	3 weeks to 12 months	0.57	Not reported due to low number of studies	Moderate
Baumeister et al., 2012	Telephone-delivered CBT showed a beneficial effect compared to enhanced usual care on the BDI to depression remission	291	OR	OR 1.83; 95% CI 1.12 to 3.00	3 weeks to 12 months	0.57	Not reported due to low number of studies	Moderate
Baumeister et al., 2012	CBT was superior to waiting-list control on the CES-D	255	OR	OR 2.45; 95% CI 1.39 to 4.31	3 weeks to 12 months	0.57	Not reported due to low number of studies	Moderate
Baumeister et al., 2012	Significant beneficial effect of psychological interventions compared to usual care to depression remission	296	OR	OR 2.49; 95% CI 1.44 to 4.32	3 weeks to 12 months	0.07	Not reported due to low number of studies	Low
Baumeister et al., 2012	Depression remission with CBT was superior compared to usual care on the BDI	41	OR	OR 4.67; 95% CI 1.25 to 17.44	3 weeks to 12 months	0.07	Not reported due to low number of studies	Low
Baumeister et al., 2012	Web-based CBT was superior to waiting-list control on the CES-D	255	OR	OR 2.20; 95% CI 1.28 to 3.77	3 weeks to 12 months	0.07	Not reported due to low number of studies	Low
Baumeister et al., 2012	Health education along with various psychological treatments was superior to usual care on glycaemic control	59	MD	MD for HbA1c -2.0%; 95% CI -3.1 to -1	3 weeks to 12 months	0.83	Not reported due to low number of studies	Low
Baumeister et al., 2012	Web-based CBT was inferior to waiting-list control	255	MD	MD for HbA1c 0.4%; 95% CI 0.1 to 0.7	3 weeks to 12 months	0.78	Not reported due to low number of studies	Low
Baumeister et al., 2012	Significant reduction of HbA1c in the CBT group compared to usual care	42	MD	MD for HbA1c -1.4%; 95% CI -2.6 to -0.2	3 weeks to 12 months	0.78	Not reported due to low number of studies	Low
Baumeister et al., 2012	Minimal psychological intervention was superior compared to usual care on the DSC-R total score but not on the MCS and PCS	208	SMD	-0.44; 95% CI -0.80 to -0.09	3 weeks to 12 months	NR	Not reported due to low number of studies	Low
Baumeister et al., 2012	...and total costs were significantly increased for the minimal psychological intervention group compared to usual care.	121	MD	MD EUR1642; 95% CI 1128 to 2156	NR	NR	Not reported due to low number of studies	Low		Please note that the presented analyses of cost outcomes in DELTA 2006 are underpowered, since the data refer to the subsample of diabetes patients and not to the whole DELTA 2006 sample of diabetes and chronic obstructive pulmonary disease (COPD) patients
Berhe et al., 2020	Effects of Motivational Interviewing (MI) on glycosylated hemoglobin A1C	1428	WMD	WMD, -0.27; 95% CI, -0.46 to -0.09; p = 0.004)	NR	0.38	The publication bias was determined using Egger’s statistical tests. The test result showed that there was no publication bias
Berhe et al., 2020	Effects of Motivational Interviewing (MI) on depressive symptoms.	1099	WMD	-2.63; -345 to -1.80; 93%; p <0.00001	NR	0.93	The publication bias was determined using Egger’s statistical tests. The test result showed that there was no publication bias
Berhe et al., 2020	Effect of 30 minute Motivational Interviewing (MI) session time	68	WMD	WMD, -1.58; 95% CI, -5.05 to -0.188; p = 0.37; I2 = 48%	NR	0.48	The publication bias was determined using Egger’s statistical tests. The test result showed that there was no publication bias
Berhe et al., 2020	Effect of 60 minute Motivational Interviewing (MI) session time	1031	WMD	WMD, -4.30; 95% CI, -9.32 to -0.73; p = 0.09; I2 = 95%	NR	0.95	The publication bias was determined using Egger’s statistical tests. The test result showed that there was no publication bias
Berhe et al., 2020	Effect of 3 months of Motivational Interviewing (MI) follow up period	129	WMD	WMD, -4.45; 95% CI, -10.58 to 1.69; p = 0.16; I2 = 96%	NR	0.96	The publication bias was determined using Egger’s statistical tests. The test result showed that there was no publication bias
Hadjiconstantinou et al., 2016	From the five studies with outcome data for depression score between the intervention and control arms at follow-up for studies including Web-based interventions and participants with type 2 diabetes mellitus, the pooled mean difference between the intervention and control arms on depression score was -0.31. The effect was not significant	1321	SMD	-0.31, 95% CI: -0.73 to 0.11	2 to 18 months	0.89	The funnel plot and Egger’s test show no obvious publication bias.	NR
Hadjiconstantinou et al., 2016	From the six studies that reported outcome data for distress score between the intervention and control arms at follow-up for studies including Web-based interventions and participants with type 2 diabetes mellitus, the pooled mean difference between the intervention and control arms on distress scores was -0.11. This effect was not significant	2167	SMD	-0.11, 95% CI: -0.38 to 0.16	2 to 18 months	0.877	Egger’s test showed some indication of publication bias, but the funnel plot suggests that some of the studies with a small negative standardized mean difference have not been reported	NR
Li et al., 2017	A statistical improvement in depression after CBT was observed on diabetes patients with comorbid depression	816	SMD	−0.65, 95%CI: −0.98 to −0.31	2 to 12 months	0.81	Since there were a small number of studies in the meta-analyses and they were more than likely published because of statistically-significant findings, a consideration of publication bias may play into the interpretation of the findings	NR
Li et al., 2017	In the short-term subgroup, a statistical improvement in depression was observed	542	SMD	−0.86, 95%CI: −1.41 to −0.31	2 to 12 months	0.81	Since there were a small number of studies in the meta-analyses and they were more than likely published because of statistically-significant findings, a consideration of publication bias may play into the interpretation of the findings	NR
Li et al., 2017	In the long-term subgroup, a statistical improvement in depression was observed	166	SMD	−0.38, 95%CI:−0.57 to −0.19	3 to 6 months	0.81	Since there were a small number of studies in the meta-analyses and they were more than likely published because of statistically-significant findings, a consideration of publication bias may play into the interpretation of the findings	NR
Li et al., 2017	In the type 2 diabetes mellitus subgroup, a statistical improvement in depression was observed	542	SMD	−0.75, 95%CI:−1.19 to −0.30	2 to 12 months	0.81	Since there were a small number of studies in the meta-analyses and they were more than likely published because of statistically-significant findings, a consideration of publication bias may play into the interpretation of the findings	NR
Li et al., 2017	In the combination of both subgroups (type 1 and type 2 diabetes), a statistical improvement in depression was observed	60	SMD	−0.30, 95%CI: -0.56 to −0.03	6 months	0.81	Since there were a small number of studies in the meta-analyses and they were more than likely published because of statistically-significant findings, a consideration of publication bias may play into the interpretation of the findings	NR
Li et al., 2017	An improvement in HbA1c after CBT was not observed at the end of the intervention, which indicates that CBT has no effect on glycaemic control	112	SMD	−0.22, 95%CI: −0.53 to 0.08	2 to 6 months	0.74	Since there were a small number of studies in the meta-analyses and they were more than likely published because of statistically-significant findings, a consideration of publication bias may play into the interpretation of the findings	NR
Li et al., 2017	In the short-term subgroup, an improvement in HbA1c was not observed	112	SMD	−0.30, 95%CI: −0.71 to 0.10	2 to 6 months	0.74	Since there were a small number of studies in the meta-analyses and they were more than likely published because of statistically-significant findings, a consideration of publication bias may play into the interpretation of the findings	NR
Li et al., 2017	In the long-term subgroup, an improvement in HbA1c was not observed	320	SMD	−0.19, 95%CI:−0.47 to 0.09	3 to 12 months	0.74	Since there were a small number of studies in the meta-analyses and they were more than likely published because of statistically-significant findings, a consideration of publication bias may play into the interpretation of the findings	NR
Li et al., 2017	A statistical improvement in anxiety after CBT was not observed at the end of the intervention, which indicates that CBT has no effect on anxiety	212	SMD	−0.23, 95%CI: −0.84 to 0.39	3 to 12 months	0.77	Since there were a small number of studies in the meta-analyses and they were more than likely published because of statistically-significant findings, a consideration of publication bias may play into the interpretation of the findings	NR
Li et al., 2017	In the short-term subgroup, an improvement in anxiety was not observed	152	SMD	−0.04, 95%CI: −0.76 to 0.67	3 to 12 months	0.77	Since there were a small number of studies in the meta-analyses and they were more than likely published because of statistically-significant findings, a consideration of publication bias may play into the interpretation of the findings	NR
Li et al., 2017	In the long-term subgroup, a statistical improvement in anxiety after CBT intervention was observed, with a small effect size pooled across studies	125	SMD	−0.49, 95%CI: −0.88 to −0.10	3 to 6 months	0.77	Since there were a small number of studies in the meta-analyses and they were more than likely published because of statistically-significant findings, a consideration of publication bias may play into the interpretation of the findings	NR
Li et al., 2017	Compared to control group, the statistical improvement in fasting glucose after CBT was observed at the end of intervention	356	SMD	−0.63, 95%CI: −0.94 to −0.33	3 to 12 months	0	Since there were a small number of studies in the meta-analyses and they were more than likely published because of statistically-significant findings, a consideration of publication bias may play into the interpretation of the findings	NR
Li et al., 2017	Compared to the control group, an improvement in diabetes-related distress after CBT was not observed at the end of the intervention, which indicated that CBT has no effect on diabetes-related distress.	60	WMD	−4.95, 95%CI: −9.97 to 0.08	6 months	0	Since there were a small number of studies in the meta-analyses and they were more than likely published because of statistically-significant findings, a consideration of publication bias may play into the interpretation of the findings	NR
Li et al., 2017	Compared to the control group, a statistically significant improvement in quality of life after CBT was observed at the end of the intervention	125	SMD	0.29, 95%CI: 0.08 to 0.51	3 to 6 months	0.38	Since there were a small number of studies in the meta-analyses and they were more than likely published because of statistically-significant findings, a consideration of publication bias may play into the interpretation of the findings	NR
Ni et al., 2020	effectiveness of mindfulness-based stress reduction/mindfulness-based cognitive therapy on depression	641	SMD	-0.84; 95% CI -1.16 to -0.51; p <.0001	NR	0.72	Not reported due to low number of studies	NR
Ni et al., 2020	effectiveness of mindfulness-based stress reduction/mindfulness-based cognitive therapy on mental health composite score of quality of life.	443	SMD	7.06; 95% CI 5.09 to 9.03; p <.0001	NR	0	Not reported due to low number of studies	NR
Ni et al., 2020	effectiveness of mindfulness-based stress reduction/mindfulness-based cognitive therapy on physical health composite score of quality of life.	443	SMD	3.14; 95% CI -0.38 to 6.67; p <.0001	NR	0.73	Not reported due to low number of studies	NR
Ni et al., 2020	effectiveness of mindfulness-based stress reduction/mindfulness-based cognitive therapy on glycosylated hemoglobin (HbA1c	578	SMD	-0.28; 95% CI -0.47 to -0.09; p <.0001	NR	0	Not reported due to low number of studies	NR
Uchendu et al., 2016	Short-term effects of CBT on HbA1c were small	272	SMD	.-0,2%; IC de 95%: -0,5 a 0,02	Up to 4 months	0	There is little evidence of publication bias and that the reported effect is valid	NR		PAID= Problem Areas in Diabetes
Uchendu et al., 2016	Medium-term effect of CBT on HbA1c were small	459	SMD	.-0.4%; 95% CI: -0.6 to - 0.2	Up to 8 months	0.44	There is little evidence of publication bias and that the reported effect is valid	NR		HADS= Hospital Anxiety and Depression Scale
Uchendu et al., 2016	Long-term effect of CBT on HbA1c weren't significant	644	SMD	.-0.1%; 95% CI: -0.3 to 0.1	Up to 12 months	NR	There is little evidence of publication bias and that the reported effect is valid	NR		DASS= Depression Anxiety Stress Scale
Uchendu et al., 2016	On exclusion of studies that did not offer booster sessions, a non-significant effect was also found at long-term CBT on HbA1c	NR	SMD	.-0.1%; 95% CI: -0.3 to 0.2	Up to 12 months	NR	There is little evidence of publication bias and that the reported effect is valid	NR		Effect sizes were categorized along a continuum of small (ES < 0.20), moderate (0.33 ≤ ES < 0.55) and large (ES > 0.56)
Uchendu et al., 2016	Large effect size and a significant difference in depression scores, indicates a significant short-term improvement in depression in favour of CBT	NR	SMD	.-0.52; 95% CI: -0.79 to -0.26	Up to 4 months	0.23	There is little evidence of publication bias and that the reported effect is valid	NR
Uchendu et al., 2016	CBT had a significant medium-term effect on depression	NR	SMD	.-0.43; 95% CI: -0.79 to -0.06	Up to 8 months	0.73	There is little evidence of publication bias and that the reported effect is valid	NR
Uchendu et al., 2016	On exclusion of the studies that did not provide booster sessions, a non-significant result was found with a large overall effect estimate of -0.54	NR	SMD	.-0.54; 95% CI : -1.28 to 0.21	Up to 8 months	0.73	There is little evidence of publication bias and that the reported effect is valid	NR
Uchendu et al., 2016	Significant difference in depression scores with a further reduced and fairly small effect size at 12 months follow-up in favour of CBT	NR	SMD	.-0.26; 95% CI: -0.41 to -0.10	12 months	0.44	There is little evidence of publication bias and that the reported effect is valid	NR
Uchendu et al., 2016	An increased but moderate effect size was found for the long-term effect of CBT on depression from studies that offered booster sessions	NR	SMD	.-0.38; 95% CI: -0.59 to -0.17	12 months	NR	There is little evidence of publication bias and that the reported effect is valid	NR
Uchendu et al., 2016	The results yielded a large effect size and indicated that there was a significant reduction in mean anxiety between groups in favour of CBT compared with the control groups at 3 months	NR	SMD	.-0.55; 95% CI: -0.88 to -0.21	3 months	0.32	There is little evidence of publication bias and that the reported effect is valid	NR
Uchendu et al., 2016	On exclusion of one of these trials (which produced a greater reduction in anxiety than observed in the other studies although this may be related to the smaller sample size (n = 19), there remained a significant improvement in anxiety with a moderate effect size in the CBT groups compared with the control groups	NR	SMD	.-0.41; 95% CI: -0.76 to -0.06	3 months	0	There is little evidence of publication bias and that the reported effect is valid	NR
Uchendu et al., 2016	At 6 months the overall effect estimate did not increase significantly, there was still a significant difference in anxiety scores in favour of the CBT groups	NR	SMD	.-0.56; 95% CI: -0.85 to -0.27	6 months	NR	There is little evidence of publication bias and that the reported effect is valid	NR
Uchendu et al., 2016	At 12 months, only one trial measured anxiety and found no significant difference in anxiety level between CBT and control groups ...	NR	SMD	.-0.33; 95% CI: -0.79 to 0.13	12 months	NR	There is little evidence of publication bias and that the reported effect is valid	NR
Uchendu et al., 2016	... However, the test for overall effect yielded a large effect size and a significant improvement in anxiety levels	NR	SMD	.-0.51; 95% CI: -0.71 to -0.31	12 months	NR	There is little evidence of publication bias and that the reported effect is valid	NR
Vanderfeltz-Cornelis et al., 2020	psychotherapy (Reduced depression )	NR	ES	0.558 (95% CI 0.417; 0.700), p = .0001.	NR	NR	A Begg funnel plot test for publication bias with observed and imputed studies showed no small study effect and we found no indication for publication bias	moderate to high
Vanderfeltz-Cornelis et al., 2020	psychotherapy (Reduction in HbA1c )	NR	ES	0.607 (95% CI 0.147; 1.066), p = .010	NR	NR	A Begg funnel plot test for publication bias with observed and imputed studies showed no small study effect and we found no indication for publication bias	moderate to high
Wang et al., 2017	Depression symptom of diabetes mellitus patients in CBT group was significantly improved compared with that in the control group	834	SMD	.-0.33; 95%CI: -0.46 to -.021	3 to 12 months	0.1	The significant publication bias did not exist in this meta-analysis based on the results of the Egger’s test	NR
Wang et al., 2017	Better efficacy of CBT in reducing depression symptoms than the controls at immediate post-intervention	466	SMD	–0.43; 95% CI: –0.73 to –0.12	3 to 12 months	0.58	The significant publication bias did not exist in this meta-analysis based on the results of the Egger’s test	NR
Wang et al., 2017	Depression symptoms still be significantly improved by CBT after 12 months follow up	455	SMD	–0.38; 95% CI: –0.54 to –0.23	4 months/ NR	0.25	The significant publication bias did not exist in this meta-analysis based on the results of the Egger’s test	NR
Wang et al., 2017	The efficacy of CBT on depression symptoms was not affected by the type of diabetes	241	SMD	.-0.43; 95%CI: -0.81 to -0.04	4 months/ NR	0.62	The significant publication bias did not exist in this meta-analysis based on the results of the Egger’s test	NR
Wang et al., 2017	The type of diabetes may be one of the sources of heterogeneity among studies for post-intervention outcomes	532	SMD	.-0.35; 95%CI: -0.50 to -0.17/ -0.53; 95%CI: -0.82 to -0.24	4 to 12 months	<50%	The significant publication bias did not exist in this meta-analysis based on the results of the Egger’s test	NR
Wang et al., 2017	Similar mean change of CES-D score between CBT and control groups. The results can be affected by the evaluation criteria of depression.	368	SMD	.-0.21; 95%CI: -0.56 to -0.13/ -0.32; 95%CI: -0.81 to -0.17	NR	>50%	The significant publication bias did not exist in this meta-analysis based on the results of the Egger’s test	NR
Yang et al., 2020	effect on reduced HbA1c	2616	SMD	−0.275%, 95% CI: −0.443 to −0.107; p < 0.01	NR	0.87	the Egger test suggested a minimal publication bias for all variables	NR
Yang et al., 2020	reduced depression symptoms	1866	SMD	−2.788 (95% CI: −4.450 to −1.207; p < 0.01	NR	0.97	the Egger test suggested a minimal publication bias for all variables	NR
Xie et al., 2017	The pooled SMD for the random-effects model indicated a large effect of psychosocial intervention on the depressive symptoms of T2DM patients	2476	SMD	.-1.50; 95% CI: -1.83 to -1.18	4 to 16 weeks	>50%	NR	NR		FPG= Fasting plasma-glucose
Xie et al., 2017	Subgroups analysis were conducted with studies used the HDRS to assess the depressive symptoms T2DM patient...	1226	SMD	.-1.37; 95% CI: -1.76 to -0.97	4 to 16 weeks	>50%	NR	NR		2hPPG= 2-hour postprandial plasma glucose
Xie et al., 2017	...And studies that used the SDS to assess the depressive symptoms of T2DM patients	1189	SMD	.-1.46; 95% CI: -1.92 to -1.00	4 to 16 weeks	>50%	NR	NR
Xie et al., 2017	The pooled SMD for the random-effects model indicated a large effect of psychosocial intervention on the anxiety symptoms of T2DM patients	871	SMD	.-1.18; 95% CI: -1.50 to -0.85	4 to 16 weeks	>50%	NR	NR
Xie et al., 2017	Sensitivity analysis was performed by excluding the two studies using HAMA and the new SMD had no significant change compared to the original effect-size estimate	NR	SMD	.-1.21; 95% CI: -1.54 to -0.87	4 to 16 weeks	>50%	NR	NR
Xie et al., 2017	The pooled SMD for the random-effects model indicated a large effect of psychosocial intervention on the FPG of T2DM patients	997	SMD	.-0.93; 95% CI: -1.15 to -0.71	4 to 16 weeks	>50%	NR	NR
Xie et al., 2017	The pooled SMD for the random-effects model indicated a large effect of psychosocial intervention on the 2hPPG of T2DM patients	795	SMD	.-0.84; 95% CI: -1.13 to -0.56	4 to 16 weeks	>50%	NR	NR
Xie et al., 2017	The pooled SMD for the random-effects model indicated a large effect of psychosocial intervention on the HbA1c of T2DM patients	1765	SMD	.-0.81; 95% CI: -1.10 to -0.53	4 to 16 weeks	>50%	NR	NR
	Collaborative Care
Huang et al., 2013	Increased treatment response rate in the collaborative group, and one was significant	1.096	RR	1.96, 95% CI=1.38-2.78	12 to 24 month	0.59	The possibility of publication bias was initially planned to be evaluated by funnel plots, but not adopted eventually either because of the limited number of trials included or the significant heterogeneity among trials	Low
Huang et al., 2013	Collaborative care was associated with a significant increase in treatment response rate at the end of follow up	1.096	RR	1.33, 95% CI=1.05-1.68	12 months	0.59	The possibility of publication bias was initially planned to be evaluated by funnel plots, but not adopted eventually either because of the limited number of trials included or the significant heterogeneity among trials	3 low and 1 unclear
Huang et al., 2013	Significant improvement on remission rate in collaborative care group at the end of the 24 month’s treatment	552	RR	1.53, 95% CI =1.11-2.12	24 months	0	The possibility of publication bias was initially planned to be evaluated by funnel plots, but not adopted eventually either because of the limited number of trials included or the significant heterogeneity among trials	Low
Huang et al., 2013	Non-significant effect of collaborative care	552	RR	1.15, 95% CI=0.87-1.52	24 months	0	The possibility of publication bias was initially planned to be evaluated by funnel plots, but not adopted eventually either because of the limited number of trials included or the significant heterogeneity among trials	Unclear
Huang et al., 2013	Increased treatment response rate in the collaborative group and demonstrated a statistically significantly beneficial effect of collaborative care at 6 months follow up	1.118	RR	1.64, 95% CI=1.28-2.10	6 months	0.54	The possibility of publication bias was initially planned to be evaluated by funnel plots, but not adopted eventually either because of the limited number of trials included or the significant heterogeneity among trials	3 low and 1 unclear
Huang et al., 2013	Collaborative care was associated with a significant increase in treatment response at 12 months follow up	1.344	RR	1.42, 95% CI=1.14-1.76	12 months	0.52	The possibility of publication bias was initially planned to be evaluated by funnel plots, but not adopted eventually either because of the limited number of trials included or the significant heterogeneity among trials	3 low and 1 unclear
Huang et al., 2013	The combined results: depression remission rate at 6 months follow up and increased treatment response rate in the collaborative group, indicated a significant increase with collaborative care	595	RR	1.33, 95% CI=1.01-1.75	6 months	0	The possibility of publication bias was initially planned to be evaluated by funnel plots, but not adopted eventually either because of the limited number of trials included or the significant heterogeneity among trials	1 low and 1 unclear
Huang et al., 2013	Non-significant effect on depression remission at 12 months follow up	569	RR	1.20, 95% CI=0.93-1.55	12 months	0	The possibility of publication bias was initially planned to be evaluated by funnel plots, but not adopted eventually either because of the limited number of trials included or the significant heterogeneity among trials	1 low and 1 unclear
Perrin et al., 2019	Overall DSD scores were significantly lower in the intervention group with a greater change from baselie compared to the control group, the cusp of significance were seen in interventions that used digital plataforms...	5206	SMD	−0.378 vs. −0.098	NR	77.4%	Egger's test and a funnel plot suggested publication bias was absent	low
Vanderfeltz-Cornelis et al., 2020	Reduced depression	NR	ES	0.434 (95% CI 0.284; 0.583), p < .0001	NR	NR	A Begg funnel plot test for publication bias with observed and imputed studies showed no small study effect and we found no indication for publication bias	moderate to high
Vanderfeltz-Cornelis et al., 2020	Reduction in HbA1c	NR	ES	0.207 (95% CI 0.050; 0.364), p = .010	NR	NR	A Begg funnel plot test for publication bias with observed and imputed studies showed no small study effect and we found no indication for publication bias	moderate to high
	Life Style
Baumeister et al., 2012	Depression remission (short-term)	59	OR	3.33; 95% CI 1.14 to 9.75; N = 59	NR	NR	Not reported due to low number of studies	moderate
Baumeister et al., 2012	Glycaemic control (short-term)	59	MD	-2.0%; 95% CI -3.1 to -1; N = 59)	NR	NR	Not reported due to low number of studies	low
Hadjiconstantinou et al., 2016	Depression score	NR	SMD	-0.31 (-0.73 to 0.11).	NR	NR	Egger’s test (P=.60) show no obvious publication bias	NR
Hadjiconstantinou et al., 2016	Distress Score	NR	SMD	-0.11 (-0.38 to .16	NR	NR	Egger’s test (P=.98) showed some indication of publication bias	NR

## Sheet: Scales tools by RCT
Article	Depression	Anxiety	Glycaemic control	Quality of Life	Diabetes distress
Baumeister et al., 2012	Yasavage and Brink Scale , BDI, HAM-D, SDS, MADRS, CES-D	outcome did not evaluate	Hemoglobin A1c values	outcome did not evaluate	outcome did not evaluate
Berhe et al., 2020	CES-D, Hospital Anxiety and Depression Scale Depression (HADS-D), Patient Health Questionnaire (PHQ-9), Beck Depression Inventory-II (BDI-II)	outcome did not evaluate	Hemoglobin A1C values	outcome did not evaluate	outcome did not evaluate
Hadjiconstantinou et al., 2016	Center for Epidemiologic Studies Depression Scale (CES-D), the Patient Health Questionnaire (PHQ-9), or the Hospital Anxiety and Depression Scale (HADS).	outcome did not evaluate	outcome did not evaluate	PAID, DDS, the Short Form-12 (SF-12), the Quality of Life Index (QoL Index), and the Diabetes Quality of Life Questionnaire	DDS (diabetes distress scale), PAID (problem areas in diabetes scale) and HDS (health distress scale)
Huang et al., 2013	SCL 20 score (Hopkins Symptoms Checklist-20)	outcome did not evaluate	Hemoglobin A1c values	outcome did not evaluate	outcome did not evaluate
Li et al., 2017	BDI-II (Beck Depression Inventory-II), CES-D (Center for Epidemiologic Studies-Depression), DSM-IV (diagnostic and statistical manual of mental disorder-IV), HAMD (Hamilton Depression Scale), PHQ-9 (Patient Health Questionnaire-Nine), Self-report questionnaire	scales did not report by review	Hemoglobin A1c values	outcome did not evaluate	outcome did not evaluate
Li et al., 2020	CCMD-3 (Chinese classification and diagnostic criteria of mental disorders version 3), CCMD-2 (Chinese classification and diagnostic criteria of mental disorders version 2), HAMD (Hamilton Depression Scale), SDS (Self-Rating depression scale)	outcome did not evaluate	outcome did not evaluate	outcome did not evaluate	outcome did not evaluate
Ni et al., 2020	Centre for Epidemiological Studies Depression Scale, Patient Health Questionnaire, Beck Depression Inventory. Hospital Anxiety and Depression Scale, Self-Rating Depression Scale	outcome did not evaluate	Hemoglobin A1c values	SF-12 (12-item short-form health survey), A-DQOL (Adjusted Diabetes Quality of Life Measure), DMQLS (Quality of Life Scale for Patients with Type 2 Diabetes Mellitus)	outcome did not evaluate
Perrin et al., 2019	outcome did not evaluate	outcome did not evaluate	Hemoglobin A1c values	outcome did not evaluate	DDS (diabetes distress scale), PAID (problem areas in diabetes scale)
Uchendu et al., 2016	BDI (Beck Depression Inventory), CES-D (Centre for Epidemiological Studies Depression Scale), HADS (Hospital Anxiety and Depression Scale)	HADS (Hospital Anxiety and Depression Scale), State-Trait Anxiety Scale, DASS-42 (Depression Anxiety Stress Scale)	Hemoglobin A1c values	outcome did not evaluate	outcome did not evaluate
Vanderfeltz-Cornelis et al., 2020	2HPG, BDI, BDI-II, CES-D, HADS, HADS-D, HAM, HAMD, HAMD-17, HAM-D7, HDRS, IDS, MADRS, MBCT, PHQ9, SCL-20, SDS	outcome did not evaluate	Hemoglobin A1c values	outcome did not evaluate	outcome did not evaluate
Wang et al., 2017	CES-D (Centre for Epidemiological Studies scale for Depression), BDI (Beck Depression Inventory), MADRS (Montgomery–Asberg Depression Rating Scale), CGI (Clinical Global Impression) or/and PHQ-9 (Patient Health Questionnaire-9)	outcome did not evaluate	outcome did not evaluate	outcome did not evaluate	outcome did not evaluate
Xie et al., 2017	SDS (Self-Rating Depression Scale), HDRS (Hamilton Depression Rating Scale)	SAS (self-rating anxiety scale), HAMA (Hamilton Anxiety Scale)	Hemoglobin A1c values	outcome did not evaluate	outcome did not evaluate
Yang et al., 2020	scales did not report by review	outcome did not evaluate	Hemoglobin A1c values	outcome did not evaluate	outcome did not evaluate

## Sheet: All RCT included by reviews
RANDOMIZED CONTROLLED TRIAL	SYSTEMATIC REVIEW
Ahn, S., Song, R., 2012. Effects of Tai Chi exercise on glucose control, neuropathy scores, balance, and quality of life in patients with type 2 diabetes and neuropathy. J. Altern. Complement. Med. 18, 1172–1178.	Yu et al., 2018
Aikens J, Kiolbasa T, Sobel R: Psychological predictors of glycemic change with relaxation training in non-insulin-dependent diabetes mellitus. Psychother Psychosom 66:302-306, 1997	Harkness et al., 2010
Aikens JE, Kiolbasa TA, Sobel R. Psychological predictors of glycemic change with relaxation training in non-insulin-dependent diabetes mellitus. Psychother Psychosom 1997;66:302–6.	Steed et al., 2003
Alam S, Stolinski M, Pentecost C, Boroujerdi M, Jones R, Sonksen P, Umpleby A: The effect of a six-month exercise program on very low-density lipoprotein apolipoprotein B secretion in type 2 diabetes. J Clin Endocrinol Metab 89:688-694, 2004	Harkness et al., 2010
Ambrosino J. M., K. Fennie, R. Whittemore, S. Jaser, M. F. Dowd, and M. Grey, “Short-term effects of coping skills training in school-age children with type 1 diabetes,” Pediatric Diabetes, vol. 9, no. 3, pp. 74–82, 2008.	Liu et al., 2020
Amini N, Bayat F, Rahimi M, Bekri G, Taheri G, Shojaeezadeh D. Effect of education on knowledge, attitude and nutritional behavior of patients with type 2 diabetes. J Health Develop. 2013;1(4):306– 14.	Azami et al., 2018
Amsberg S, Anderbro T, Wredling R, Lisspers J, Lins P-E, Adamson U et al. A cognitive behavior therapy-based intervention among poorly controlled adult type 1 diabetes patients – a randomized controlled trial. Patient Educ Couns 2009; 77: 72–80.	Uchendu et al., 2016
Amsberg S, Anderbro T, Wredling R, Lisspers J, Lins PE, Adamson U, et al. A cognitive behavior therapy-based intervention among poorly controlled adult type 1 diabetes patients–a randomized controlled trial. Patient Educ Couns (2009) 77(1):72–80. doi: 10.1016/j.pec.2009.01.015	Yang et al., 2020
Amsberg S, Anderbro T, Wredling R, Lisspers J, Lins PE, Adamson U, et al. A cognitive behavior therapy-based intervention among poorly controlled adult type 1 diabetes patients-A randomized controlled trial. Patient Education and Counseling. 2009;77(1):72-80.	Winkley et al., 2020
Amsberg S, et al. A cognitive behavior therapybased intervention among poorly controlled adult type 1 diabetes patients – a randomized controlled trial. Patient Educ Couns 2009;77: 72–80.	Elliott et al., 2011
Amsberg S., T. Anderbro, R. Wredling et al., “A cognitive behavior therapy-based intervention among poorly controlled adult type 1 diabetes patients—a randomized controlled trial,” Patient Education and Counseling, vol. 77, no. 1, pp. 72–80, 2009.	Liu et al., 2020
Amsterdam JD, Shults J, Rutherfod N, et al: Safety and efficacy of s-citalopram in patients with co-morbid major depression and diabetes mellitus. Neuropsychobiology 2006; 54:208–214	Markowitz et al., 2011
Anderson B, Wolf F, Burkhart M, Cornell R, Bacon G. Effects of peer-group intervention on metabolic control of adolescents with IDDM: randomized outpatient study. Diabetes Care 1989;12:179-83.	Winkley et al., 2006
Anderson RM, Funnell MM, Butler PM, Arnold MS, Fitzgerald JT, Feste CC. Patient empowerment: results of a randomized controlled trial. Diabetes Care 1995;18:943–9.	Steed et al., 2003
Araki A, Iimuro S, Sakurai T et al. Long-term multiple risk factor interventions in Japanese elderly diabetic patients: the Japanese Elderly Diabetes Intervention Trial--study design, baseline characteristics and effects of intervention. Geriatr Gerontol Int 2012;12 Suppl 1:7-17.	Cezaretto et al., 2016
Arora E, Shenoy S, Sandhu JS (2009) Effects of resistance training on metabolic profile of adults with type 2 diabetes. Indian J Med Res 129:515–519	Vanderheijden et al., 2013
Aylin K, Arzu D, Sabri S, Handan TE, Ridvan A (2009) The effect of combined resistance and home-based walking exercise in type 2 diabetes patients. Int J Diabetes Dev Ctries 29:159–165	Vanderheijden et al., 2013
Bao M. Observation of psychological nursing care of elder diabetes patients with depression disorder. J Med Theor Pract (2013) 26(5):673–5. doi:10.3969/j. issn.1001-7585.2013.05.082	Chapman et al., 2015
Bao, Q., Gong, C., Shen, X., Wang, X., 2016. Effects of Tai Chi for preventing osteoporosis among type 2 diabetes paients. Chin. J. Gerontol. 36, 3246–3248.	Yu et al., 2018
Barragán-Rodríguez L, Rodríguez-Morán M, GuerreroRomero F. EHicacy and safety of oral magnesium supplementation in the treatment of depression in the elderly with type 2 diabetes: a randomized, equivalent trial. Magnesium Research 2008;21(4):218-23.	Baumeister et al., 2012
Barragán-Rodríguez, L., Rodríguez-Morán, M., & Guerrero-Romero, F. (2008). Efficacy and safety of oral magnesium supplementation inthe treatment of depression in the elderly with type 2 diabetes: A randomized, equivalent trial. Magnesium Research, 21(4), 218–223.	Vanderfeltz-Cornelis et al., 2020
Basa RB, McLeod B. Evaluation of a diabetes specialty centre: structure, process and outcome. Patient Educ Couns 1995;25:23–9.	Steed et al., 2003
Basak, 2014	Perrin et al., 2019
Baumeister, H., Hutter, N., & Bengel, J. (2014). Psychological and pharmacologicalinterventions for depression in patients with diabetes mellitus: An abridged Cochrane review. Diabetic Medicine, 31(7), 773–786.	Vanderfeltz-Cornelis et al., 2020
Belendez M, Mendez F. Aplicacion de le tecnica de inoculacion de estres en la diabetes insulinodependiente. Review de Psicologia de la Salud 1991;3:43-58.	Winkley et al., 2006
Bello AI, Owusu-Boakye E, Adegoke BO, Adjei DN (2011) Effects of aerobic exercise on selected physiological parameters and quality of life in patients with type 2 diabetes mellitus. Int J Gen Med 4:723–727	Vanderheijden et al., 2013
Berghmans C, Godard R, Joly J, et al. (2012) Effets de l’approche de réduction du stress Mindfulness Based Stress Reduction (MBSR) sur la santé psychique (stress, anxiété, dépression) et le mode de coping chez des patients diabétiques: Une étude pilote contrôlée et randomisée. Annales Médico-psychologiques, revue psychiatrique 170: 312–317.	Noordali et al., 2015
Bernbaum M, Albert SG, Brusca S, Drimmer A, Duckro PN, Cohen JD, et al. A model clinical program for patients with diabetes and visual impairment. Diab Educ 1989;15:325–30.	Steed et al., 2003
Beverly, 2013	Perrin et al., 2019
Bing S, Bo B, Hai-ling S: Effects of Diabetes Education and Psychological Intervention on Comprehensive Treatment of Type 2 Diabetes. Chinese J Clin Psychol 13:483-485, 2005	Harkness et al., 2010
Boardway R, Delamater A, Tomakowsky J, Gutai J. Stress management training for adolescents with diabetes. J Pediatr Psychol. 1993;18:29-45.	Winkley et al., 2006
Bogner HR, de Vries HF: Integrating type 2 diabetes mellitus and depression treatment among African Americans: A randomized controlled pilot trial. Diabetes Educ 2010, 36:284–292	Huang et al., 2013
Bogner HR, Morales KH, de Vries HF, Cappola AR: Integrated management of type 2 diabetes mellitus and depression treatment to improve medication adherence: a randomized controlled trial. Ann Fam Med 2012, 10:15–22.	Huang et al., 2013
Bogner HR, Morales KH, Post EP, et al: Diabetes, depression, and death: a randomized controlled trial of a depression treatment program for older adults based in primary care (PROSPECT). Diabetes Care 2007; 30:3005–3010	Markowitz et al., 2011
Bogner, H. R., Morales, K. H., de Vries, H. F., & Cappola, A. R. (2012). Integrated management of type 2 diabetes mellitus and depression treatment to improve medication adherence: A randomized controlled trial. Annals of Family Medicine, 10(1), 15–22. https://doi.org/10.1370/afm.1344	Vanderfeltz-Cornelis et al., 2020
Bond G, Burr R, Wolf F, Feldt K. The effects of a web-based intervention on psychosocial well-being among adults aged 60 and older with diabetes: a randomized trial. Diabetes Educ 2010;36(3):446-456. [doi: 10.1177/0145721710366758] [Medline: 20375351]	Hadjiconstantinou et al., 2016
Bond G, Burr R, Wolf F, Price M, McCurry S, Teri L: The effects of a web-based intervention on the physical outcomes associated with diabetes among adults age 60 and older: a randomized trial. Diabet Technol Therapeutics 9:52-59, 2007	Harkness et al., 2010
Brinkworth, 2016	Perrin et al., 2019
Brouwer, A., van Raalte, D. H., Nguyen, H. T., Rutters, F., van de Ven, P., Elders, P. J. M., Moll, A. C., Van Someren, E. J. W., Snoek, F. J., Beekman, A. T. F., & Brenner, M. A. (2019). Effects of light therapy on mood and insulin sensitivity in patients with type 2 diabetes and depression: results from a randomized placebo-controlled trial. Diabetes Care, 42(4), 529–538. https://doi.org/10.233…	Vanderfeltz-Cornelis et al., 2020
Browne, 2016	Perrin et al., 2019
Browning C, Thomas S, Yang H, Chapman A, Zhang T, Li Z. The happy life clubTM (5): improving quality of life of patients of type 2 diabetes mellitus. J Chin Gen Pract (2011) 14(13):1397–401. doi:10.3969/j.issn.1007-9572.2011.13.001	Chapman et al., 2015
Castillo A, Giachello A, Bates R, et al. Community-based diabetes education for Latinos: the Diabetes Empowerment Education Program. Diabetes Educ. 2010;36(4):586-594.	Gutierrez et al., 2018
Cezaretto A, Siqueira-Catania A, de Barros CR, Salvador EP, Ferreira SR. Benefits on quality of life concomitant to metabolic improvement in intervention program for prevention of diabetes mellitus. Qual Life Res 2012;21:105-113.	Cezaretto et al., 2016
Channon SJ, Huws-Thomas MV, Rollnick S, Hood K, Cannings-John RL, Rogers C, et al. A multicenter randomized controlled trial of motivational interviewing in teenagers with diabetes. Diabetes care. 2007;30(6):1390-5.	Winkley et al., 2020
Chapman A, Liu S, Merkouris S, Enticott JC, Yang H, Browning CJ, et al. Psychological interventions for the management of glycemic and psychological outcomes of type 2 diabetes mellitus in China: A systematic review and meta-analyses of randomized controlled trials. Frontiers in public health. 2015; 3:252. https://doi.org/10.3389/fpubh.2015.00252 PMID: 26636054	Berhe et al., 2020
Chen C, Li Z. The effect of psychological therapy accommodates emotional and psychological barriers of diabetic. Guide Chin Med (2013) 11(27):26–7. doi:10.3969/j.issn.1671-8194.2013.27.014	Chapman et al., 2015
Chen F, Chen Z. Influence of psychological interference on the quality of life for type 2 diabetes patients. Hebei Med (2006) 12(1):3–6. doi:10.3969/j. issn.1006-6233.2006.01.002	Chapman et al., 2015
Chen X, Zhao Y, Yu X, et al. Effect of psychosocial intervention on type 2 diabetes in patients with hypertension and depression. Chinese Journal of Aesthetic Medicine. 2012;21(12):594–595. Chinese.	Xie et al., 2017
Cheng C. The clinical Study of Zishen Qinggan decoction in Treating Type 2 Diabetes Complicated with Depression [M.S. Thesis]. Nanjing University of Traditional Chinese Medicine. 2013.	Li et al., 2020
Cheng, W., Wang, Z., Zhao, T., Zou, L., Peng, R., Deng, Y., et al., 2013. Effect of the Health Qigong Mawangdui Daoyin on adjuvant therapy for patients with type 2 diabetes. Mod. Integr. Tradit. Chin. West. Med. 22 913–915 + 924.	Yu et al., 2018
Cheung NW, Cinnadaio N, Russo M, Marek S (2009) A pilot randomised controlled trial of resistance exercise bands in the management of sedentary subjects with type 2 diabetes. Diabetes Res Clin Pract 83:e68–e71	Vanderheijden et al., 2013
Christie D, Thompson R, Sawtell M, Allen E, Cairns J, Smith F, et al. Structured, intensive education maximising engagement, motivation and long-term change for children and young people with diabetes: a cluster randomised controlled trial with integral process and economic evaluation-the CASCADE study. Health Technology Assessment (Winchester, England). 2014;18(20):1.	Winkley et al., 2020
Christie D., R. )ompson, M. Sawtell et al., “Effectiveness of a structured educational intervention using psychological delivery methods in children and adolescents with poorly controlled type 1 diabetes: a cluster-randomized controlled trial of the CASCADE intervention,” BMJ Open Diabetes Research & Care, vol. 4, no. 1, Article ID e000165, 2016.	Liu et al., 2020
Claiborne N, Massaro E. Mental quality of life: an indicator of unmet needs in patients with diabetes. Soc Work Health Care 2000;32:25–43.	Steed et al., 2003
Coates V., D. Chaney, B. Bunting et al., “Evaluation of the effectiveness of a structured diabetes education programme (CHOICE) on clinical outcomes for adolescents with type 1 diabetes: a randomised controlled trial,” Journal of Diabetes & Metabolism, vol. 4, no. 6, pp. 34–49, 2013.	Liu et al., 2020
Cook S., K. Herold, D. V. Edidin, and R. Briars, “Increasing problem solving in adolescents with type 1 diabetes: the choices diabetes program,” $e Diabetes Educator, vol. 28, no. 1, pp. 115–124, 2002.	Liu et al., 2020
Cox DJ, Gonder-Frederick L, Polonsky W, Schlundt D, Kovatchev B, Clarke W. Blood glucose awareness training (BGAT-2): long-term benefits. Diabetes Care 2001;24:637–42.	Steed et al., 2003
D’Eramo Melkus, 2010	Perrin et al., 2019
DAFNE Study Group, “Training in flexible, intensive insulin management to enable dietary freedom in people with type 1 diabetes: dose adjustment for normal eating (DAFNE) randomized controlled trial,” BMJ, vol. 325, no. 7367, p. 746, 2002.	Liu et al., 2020
DAFNE Study Group: Training in flexible, intensive insulin management to enable dietary freedom in people with type 1 diabetes: dose adjustment for normal eating (DAFNE) randomised controlled trial. BMJ 325:746-751, 2002	Harkness et al., 2010
Daley B. Sponsorship for adolescents with diabetes. Health Soc Work 1992;17:173-82.	Winkley et al., 2006
Davazdahemamy MH, Attari A, Roshan R. The effectiveness of cognitive–behavioral stress management training on glycemic control, psychological distress and quality of life in people with type 2 diabetes. Iran J Clin Psychol 2012; 1.	Uchendu et al., 2016
Davies M, Heller S, Skinner T, Campbell M, Carey M, Cradock S, Dallosso H, Daly H, Doherty Y, Eaton S, Fox C, Oliver L, Rantell K, Rayman G, Khunti K, Diabetes Education and Self Management for Ongoing and Newly Diagnosed Collaborative: Effectiveness of the diabetes education and self management for ongoing and newly diagnosed (DESMOND) programme for people with newly diagnosed type 2 diabetes: c…	Harkness et al., 2010
De Greef K, Deforche B, Tudor-Locke C, De Bourdeaudhuij I. A cognitivebehavioural pedometer-based group intervention on physical activity and sedentary behaviour in individuals with type 2 diabetes. Health Educ Res (2010) 25(5):724–36. doi: 10.1093/her/cyq017	Yang et al., 2020
De Greef KP, Deforche BI, Ruige JB, Bouckaert JJ, Tudor-Locke CE, Kaufman JM, et al. The effects of a pedometer-based behavioral modification program with telephone support on physical activity and sedentary behavior in type 2 diabetes patients. Patient Educ Couns (2011) 84(2):275–9. doi: 10.1016/ j.pec.2010.07.010	Yang et al., 2020
de Groot, M., Doyle, T., Kushnick, M., Shubrook, J., Merrill, J., Rabideau, E., & Schwartz, F. (2012). Can lifestyle interventions do more than reduce diabetes risk? Treating depression in adults with type 2 diabetes with exercise and cognitive behavioral therapy. Current Diabetes Reports, 12(2), 157-166	Kok et al., 2015
de Groot, M., Shubrook, J. H., Hornsby, W. G. Jr, Pillay, Y., Mather, K. J., Fitzpatrick, K., Yang, Z., & Saha, C. (2019). Program ACTIVE II: outcomes from a randomized, multistate community-based depression treatment for rural and Urban adults With Type 2 diabetes. Diabetes Care, 42(7), 1185–1193. https://doi.org/10.2337/dc18-2400	Vanderfeltz-Cornelis et al., 2020
de Weerdt I, Visser AP, Kok GJ, de Weerdt O, van der Veen EA. Randomized controlled multicentre evaluation of an education programme for insulin-treated diabetic patients: effects on metabolic control, quality of life, and costs of therapy. Diabet Med 1991;8:338–45.	Steed et al., 2003
De Wit M, Delemarre-Van Der Waal H, Bokma J, Haasnoot K, Houdijk M, Gemke R, Snoek F: Monitoring and discussing health-related qulaity of life in adolescents with type 1 diabetes improves psychosocial well being. Diabet Care 31:1521-1526, 2008	Harkness et al., 2010
Delameter A, Bubb J, Davis S, Smith J, Schmidt L, White N et al. Randomized prospective study of self management training with newly diagnosed diabetic children. Diabetes Care 1990;13:492-8.	Winkley et al., 2006
Dennick, 2015	Perrin et al., 2019
der Ven, N.C.V., Hogenelst, M.H., Tromp-Wever, A.M., Twisk, J.W., van der Ploeg, H.M., Heine, R.J. et al. (2005) Short-term effects of cognitive behavioural group training (CBGT) in adult Type 1 diabetes patients in prolonged poor glycaemic control. A randomized controlled trial. Diabet. Med. 22, 1619–1623	wang et al., 2017
Detling MNJ. The eCects of anxiety reduction techniques on anxiety and blood glucose control in adolescent athletes with type 1 diabetes. Dissertation Abstracts International Section A: Humanities and Social Sciences 2008;68:4646.	Thabrew et al., 2018
Didjurgeit U, Kruse J, Schmitz N, Stückenschneider P, Sawicki P: A time-limited, problem-orientated psychotherapeutic intervention in Type 1 diabetic patients with complications: a randomized controlled trial. Diabet Med 19:814-821, 2002	Harkness et al., 2010
Didjurgeit U, Kruse J, Schmitz N, Stuckenschnieder P, Sawicki P. A time-limited, problem-orientated psychotherapeutic intervention in Type 1 diabetic patients with complications: a randomized controlled trial. Diabet Med. 2002;19:814-21.	Winkley et al., 2006
Ding YX. Clinical Study on Treatment of Type 2 Diabetes Mellitus with Depression by Shuyu QIngxiao Tang. Henan Traditional Chinese Medicine. 2016;36 (7):1215-1217.	Li et al., 2020
Dong M. Application of motivational interviewing to exercise therapy in type 2 diabetic patients. J Qilu Nurs (2013) 19(15):12–4. doi:10.3969/j. issn.1006-7256.2013.15.005	Chapman et al., 2015
Dong X, Dai W, Bian S, Liu S, Wang S. Effect of rational-emotion therapy on emotion status and self-management behaviors of elder type 2 diabetics. Chin J Gerontol (2012) 32(1):157–8. doi:10.3969/j. issn.1005-9202.2012.01.073	Chapman et al., 2015
Dreger LC, Mackenzie C and Mcleod B (2013) Feasibility of a mindfulness-based intervention for aboriginal adults with type 2 diabetes. Mindfulness 6: 264–280.	Noordali et al., 2015
Du JH, Yu WJ, Yu FQ. Sheng-mai Decoction and Dan-zhi-xiao-yao powder for the treatment of post-diabetes depression: a clinical study of 44 cases. World Chinese Medicine. 2012;7(1):14-15.	Li et al., 2020
Du W, Zhang Q, Zhang Z. Effects of psycho-intervention on patients with type 2 diabetes accompanying depression. J Clin Psychosom Dis (2005) 11(4):341–2. doi:10.3969/j.issn.1672-187X.2005.04.022	Chapman et al., 2015
Du W, Zhang Q, Zhang Z. Effects of psycho-intervention on patients with type 2 diabetes accompanying depression. Journal of Clinical Psychosomatic Diseases. 2005;11(4):341–342. Chinese.	Xie et al., 2017
Du W. Efficacy of group interpersonal psychotherapy for depression in patients with diabetes. China Higher Medical Education. 2012;2:141–142. Chinese.	Xie et al., 2017
Dunn SM, Beeney LJ, Hoskins PL, Turtle JR. Knowledge and attitude change as predictors of metabolic improvement in diabetes education. Soc Sci Med 1990;31:1135–41.	Steed et al., 2003
Ebert, D. D., Nobis, S., Lehr, D., Bauemeister, H., Ripe, H., Auerbach, R. P., Snoek, F., Cuikpers, P., & Berking, M. (2017). The 6-month effectiveness of Internet-based guided self-help for depression in adults with Type 1 and 2 diabetes mellitus. Diabetic Medicine, 34(1), 99–107.https://doi.org/10.1111/dme.13173	Vanderfeltz-Cornelis et al., 2020
Ebrahimi H, Sadeghi M, Amanpour F, Vahedi H. Evaluation of empowerment model on indicators of metabolic control in patients J Diabetes Metab Disord with type 2 diabetes. a randomized clinical trial study Prim Care Diabetes. 2016;10(2):129–35.	Azami et al., 2018
Echeverry D, Duran P, Bonds C, Lee M, Davidson MB. EHect of pharmacological treatment of depression on A1C and quality of life in low-income Hispanics and African Americans with diabetes: a randomized, double-blind, placebo-controlled trial. Diabetes Care 2009;32(12):2156-60.	Baumeister et al., 2012
Echeverry D, Duran P, Bonds C, Lee M, Davidson MB. The effect of pharmacologic treatment of depression on A1C and quality of life in low income Hispanics and African Americans with diabetes: a randomized, double blind, placebo controlled trial. Diabetes Care 2009 Dec;32(12):2156–60.	Vanderfeltz-Cornelis et al., 2010
Echeverry, D., Duran, P., Bonds, C., Lee, M., & Davidson, M. B. (2009). Effect of pharmacological treatment of depression on A1C and quality of life in low-income Hispanics and African Americans with diabetes: A randomized, double-blind, placebo-controlled trial. Diabetes Care, 32(12), 2156–2160. https://doi.org/10.2337/dc09-0785	Vanderfeltz-Cornelis et al., 2020
Ell K, Katon WJ, Cabassa LJ, Xie B, Lee PJ, Kapetanovic s, et al. Depression and diabetes among low-income hispanics: design elements of a socioculturally adapted collaborative care model randomized controlled trial. int'L. J Psychiatry Med 2009;39:113–32.	Vanderfeltz-Cornelis et al., 2010
Ell K, Xie B, Quon B, Quinn DI, Dwight-Johnson M, Lee PJ. Randomized controlled trial of collaborative care management of depression among low-income patients with cancer. J Clin Oncol 2008; 26(27):4488–96.	Vanderfeltz-Cornelis et al., 2010
Ell, K., Katon, W., Xie, B., Lee, P. J., Kapetanovic, S., Guterman, J., & Chou, C. P. (2010). Collaborative care management of major depression among low-income, predominantly Hispanic subjects with diabetes: A randomized controlled trial. Diabetes Care, 33(4), 706–713. https://doi.org/10.2337/dc09-1711	Vanderfeltz-Cornelis et al., 2020
Ell, K., Katon, W., Xie, B., Lee, P. J., Kapetanovic, S., Guterman, J., & Chou, C. P. (2011). One-year postcollaborative depression care trial outcomes among predominantly Hispanic diabetes safety net patients. General Hospital Psychiatry, 33(5), 436–442. https://doi.org/10.1016/j.genho sppsy ch.2011.05.018	Vanderfeltz-Cornelis et al., 2020
Ellis DA, Naar-King S, Chen X, Moltz K, Cunningham PB, Idalski-Carcone A. Multisystemic therapy compared to telephone support for youth with poorly controlled diabetes: Findings from a randomized controlled trial. Annals of Behavioral Medicine. 2012;44(2):207-15.	Winkley et al., 2020
Ellis DA, Templin T, Naar-King S, Frey MA, Cunningham PB, Podolski C-L, et al. Multisystemic therapy for adolescents with poorly controlled type I diabetes: Stability of treatment effects in a randomized controlled trial. Journal of consulting and clinical psychology. 2007;75(1):168.	Winkley et al., 2020
Ellis, D. A., Carcone, A. I., Slatcher, R., Naar-King, S., Hains, A., Graham, A., & Sibinga, E. (2019). Efficacy of mindfulness-based stress reduction in emerging adults with poorly controlled, type 1 diabetes: A pilot randomized controlled trial. Pediatric Diabetes, 20(2), 226–234. https://doi.org/10.1111/pedi.12807	Ni et al., 2020
Faulconbridge LF, Wadden TA, Rubin RR et al. One-year changes in symptoms of depression and weight in overweight/obese individuals with type 2 diabetes in the Look AHEAD study. Obesity (Silver Spring) 2012;20:783-793.	Cezaretto et al., 2016
Feinglos M, Hastedt P, Surwit R. Effects of relaxation therapy on patients with Type 1 diabetes mellitus. Diabetes Care 1987;10:72-5.	Winkley et al., 2006
Ferrer-Garcia JC, Sanchez Lopez P, Pablos-Abella C et al (2011) Benefits of a home-based physical exercise program in elderly subjects with type 2 diabetes mellitus. Endocrinol Nutr 58:387– 394, Article in Spanish	Vanderheijden et al., 2013
Fischer HH, Eisert SL, Everhart RM, Durfee MJ, Moore SL, Soria S, et al. Nurse-run, telephone-based outreach to improve lipids in people with diabetes. The American journal of managed care. 2012;18(2):77-84	Winkley et al., 2020
Fisher L, Hessler D, Glasgow R, Arean P, Masharani U, Naranjo D, et al. REDEEM: a pragmatic trial to reduce diabetes distress. Diabetes Care 2013 Sep;36(9):2551-2558 [FREE Full text] [doi: 10.2337/dc12-2493] [Medline: 23735726]	Hadjiconstantinou et al., 2016
Fisher, 2011	Perrin et al., 2019
Fisher, 2013	Perrin et al., 2019
Fonda SJ, McMahon GT, Gomes HE, Hickson S, Conlin PR. Changes in diabetes distress related to participation in an internet-based diabetes care management program and glycemic control. J Diabetes Sci Technol 2009 Jan;3(1):117-124 [FREE Full text] [Medline: 20046656]	Hadjiconstantinou et al., 2016
Forlani G, et al. Are behavioural approaches feasible and effective in the treatment of type 2 diabetes? A propensity score analysis vs. prescriptive diet. Nutr Metab Cardiovasc Dis 2009; 19:313–20.	Elliott et al., 2011
Forsander G, Persson B, Sundelin J, Berglund E, Snellman K, Hellstrom. Metabolic control in children with insulin-dependent diabetes mellitus 5 y after diagnosis. Early detection of patients at risk for poor metabolic control. Acta Paediatr 1998;87:857-64.	Winkley et al., 2006
Fosbury J, Bosley CM, Ryle A, Sonksen P, Judd S. A trial of cognitive-analytical therapy in poorly controlled Type 1 patients. Diabetes Care 1997;20:959-64.	Winkley et al., 2006
Friis A, Johnson M, Cutfield R, Consedine N. Kindness Matters: a Randomized Controlled Trial of a Mindful Self-Compassion Intervention Improves Depression, Distress, and HbA1c Among Patients With Diabetes. Diabetes care. 2016;39(11):1963-71.	Winkley et al., 2020
Friis AM, Johnson MH, Cutfield RG, Consedine NS. Kindness matters: a randomized controlled trial of a mindful self-compassion intervention improves depression, distress, and HbA1c among patients with diabetes. Diabetes Care 2016; 39 : 1963 –1971	Schmidt et al., 2018
Fritz T, Caidahl K, Osler M, Ostenson CG, Zierath JR, Wandell P (2011) Effects of Nordic walking on health-related quality of life in overweight individuals with type 2 diabetes mellitus, impaired or normal glucose tolerance. Diabetic Med 28:1362–1372	Vanderheijden et al., 2013
Gabbay RA, Anel-Tiangco RM, Dellasega C, Mauger DT, Adelman A, Horn DH. Diabetes Nurse Case Management and Motivational Interviewing for Change (DYNAMIC): Results of a 2-year Randomized Controlled Pragmatic Trial. J Diabetes 2013.	Cezaretto et al., 2016
Gabbay, 2013	Perrin et al., 2019
Gao D. Effects of psychosocial intervention in diabetic women combined with anxiety and depression symptoms. Chinese Maternal and Child Health. 2013;28:2904–2905. Chinese.	Xie et al., 2017
Gao W, Wang J. Influence of escitalopram combined with mental intervention on symptoms of depression and anxiety and compliance rate of blood sugar of diabetics. China Modern Doctor. 2013;51(27):145–147. Chinese.	Xie et al., 2017
George J, Valdovinos A, Russell I, Dromgoole P, Lomax S, Torgerson D, Wells T, Thow J: Clinical effectiveness of a brief educational intervention in Type 1 diabetes: results from the BITES (Brief Intervention in Type 1 diabetes, Education for Self-efficacy) trial. Diabet Med 25:1447-1453, 2008	Harkness et al., 2010
Georgiades A, et al. Changes in depressive symptoms and glycemic control in diabetes mellitus. Psychosom Med 2007;69:235–41	Elliott et al., 2011
Georgiades A, Zucker N, Friedman KE, et al: Changes in depressive symptoms and glycemic control in diabetes mellitus. Psychosom Med 2007; 69:235–241	Markowitz et al., 2011
Georgiades, A., Zucker, N., Friedman, K. E., Mosunic, C. J., Applegate, K., Lane, J. D., …Surwit, R. S. (2007). Changes in depressive symptoms and glycemic control in diabetes mellitus. Psychosomatic Medicine, 69(3), 235-241.	Kok et al., 2015
Gilden J, Hendryx M, Clar S, Casia C, Singh S: Diabetes support groups improve health care of older diabetic patients. J Am Geriatr Soc 40:147-150, 1992	Harkness et al., 2010
Gilden JL, Hendryx M, Casia C, Singh SP. The effectiveness of diabetes education programs for older patients and their spouses. J Am Geriatr Soc 1989;37:1023–30.	Steed et al., 2003
Gilden JL, Hendryx MS, Clar S, Casia C, Singh SP. Diabetes support groups improve health care of older diabetic patients. J Am Geriatr Soc 1992;40:147–50.	Steed et al., 2003
Glasgow R, Nutting P, Toobert D, King D, Strycker L, Jex M, O'Neill C, Whitesides H, Merenich J: Effects of a brief computer-assisted diabetes self-management intervention on dietary, biological and quality-of-life outcomes. Chronic Illness 2:27-38, 2006	Harkness et al., 2010
Glasgow R, Toobert D, Hampson S. Effects of a brief office-based intervention to facilitate diabetes dietary self-management. Diabetes Care. 1996;19:835-42.	Winkley et al., 2006
Glasgow RE, Kurz D, King D, Dickman JM, Faber AJ, Halterman E, et al. Twelve-month outcomes of an Internet-based diabetes self-management support program. Patient Educ Couns 2012 Apr;87(1):81-92 [FREE Full text] [doi: 10.1016/j.pec.2011.07.024] [Medline: 21924576]	Hadjiconstantinou et al., 2016
Glasgow RE, Nutting PA, Toobert DJ et al. Effects of a brief computer-assisted diabetes selfmanagement intervention on dietary, biological and quality-of-life outcomes. Chronic Illn 2006;2:27-38.	Cezaretto et al., 2016
Glasgow RE, Toobert DJ, Hampson SE, Brown JE, Lewinsohn PM, Donnelly J. Improving self-care among older patients with type II diabetes: the ‘‘sixty something ...’’ study. Patient Educ Couns 1992;19:61–74.	Steed et al., 2003
Glasgow RE, Toobert DJ, Hampson SE. Effects of a brief officebased intervention to facilitate diabetes dietary self-management. Diabetes Care 1996;19:835–42.	Steed et al., 2003
Glasgow RE, Toobert DJ. Brief, computer-assisted diabetes dietary self-management counseling: effects on behavior, physiologic outcomes, and quality of life. Med Care 2000;38:1062–73.	Steed et al., 2003
Godarzi M, Goodarzi M, Sarmadi M, Saeid N. Effect of distance education via short message service of mobile phones on selfefficacy and hba1c of patients with type 2 diabetes mellitus. PCNM. 2014;4(2):1–13.	Azami et al., 2018
Gois, C., Dias, V., Carmo, I., Duarte, R., Ferro, A., Santos, A. L., Sousa, F., & Barbosa, A. (2014). Treatment response in type 2 diabetes patients with major depression. Clinical Psychology & Psychotherapy, 21(1), 39–48. https://doi.org/10.1002/cpp.1817	Vanderfeltz-Cornelis et al., 2020
Gonzalez, J. S., McCarl, L. A., Wexler, D. J., Cagliero, E., Delahanty, L., Soper, T. D., …Safren S. A. (2010). Cognitive-Behavioral Therapy for Adherence and Depression (CBT-AD) in type 2 diabetes. Journal of Cognitive Psychotherapy, 24(4), 329-343.	Kok et al., 2015
Gram B, Christensen R, Christiansen C, Gram J (2010) Effects of Nordic walking and exercise in type 2 diabetes mellitus: a randomized controlled trial. Clin J Sport Med 20:355–361	Vanderheijden et al., 2013
Graue M, Wentzel-Larsen T, Hanestad BR, Søvik O: Evaluation of a programme of group visits and computer-assisted consultations in the treatment of adolescents with Type 1 diabetes. Diabet Med 22:1522-1529, 2005	Harkness et al., 2010
Graue M., T. Wentzel-Larsen, B. R. Hanestad, and O. Sovik, “Evaluation of a programme of group visits and computerassisted consultations in the treatment of adolescents with type 1 diabetes,” Diabetic Medicine, vol. 22, no. 11, pp. 1522–1529, 2005.	Liu et al., 2020
Gregg J, Callaghan GM, Hayes SC, et al. (2007) Improving diabetes self-management through acceptance, mindfulness, and values: A randomized controlled trial. Journal of Consulting and Clinical Psychology 75: 336–343.	Noordali et al., 2015
Gregg JA, Callaghan GM, Hayes SC, Glenn-Lawson JL. Improving diabetes self-management through acceptance, mindfulness, and values: a randomized controlled trial. J Consult Clin Psychol (2007) 75(2):336–43. doi: 10.1037/0022-006X.75.2.336	Yang et al., 2020
Grey M, Boland E, Davidson M, Yu C, Sullivan-Bolyai S, Tamborlane W: Short-term effects of coping skills training as adjunct to intensive therapy in adolescents. Diabet Care 21:902-908, 1998	Harkness et al., 2010
Grey M, Boland E, Davidson M, Yu C, Sullivan-Bolyai, Tamborlane W. Short-term effects of coping skills training as adjunct to intensive therapy in adolescents. Diabetes Care 1998;21:902-8.	Winkley et al., 2006
Grey M, Boland EA, Davidson M, Yu C, Sullivan-Bolyai S, Tamborlane WV. Short-term eCects of coping skills training as adjunct to intensive therapy in adolescents. Diabetes Care 1998;21:902-8.	Thabrew et al., 2018
Grey M, Whittemore R, Jaser S, Ambrosino J, Lindemann E, Liberti L, et al. ECects of coping skills training in school-age children with type 1 diabetes. Research in Nursing & Health 2009;32:405-18.	Thabrew et al., 2018
Grey M., R. Whittemore, S. Jeon et al., “Internet psychoeducation programs improve outcomes in youth with type 1 diabetes,” Diabetes Care, vol. 36, no. 9, pp. 2475–2482, 2013.	Liu et al., 2020
Gross A, Magalnick L, Richardson P. Self-management training with families of insulin-dependent diabetic children: a controlled long-term investigation. Child & Fam Behav Ther 1985;7:35-50.	Winkley et al., 2006
Guan Xiaobo LZ, Zhen G, Tao L, Xueli S, Chengge G, Dong G. Effect of group cognitive behavioral therapy on blood glucose leves, anxiety and depression in patients with type 2 diabetes mellitus. Chin J Gen Pract (2015) 14(3):206–11.	Yang et al., 2020
Guan, Y., Wang, S., Ma, M., 2012. Effect of Baduanjin-based exercise intervention on related parameters in type 2 diabetes patients. J. Nurs. Sci. 27, 23–24.	Yu et al., 2018
Guare JC, Wing RR, Grant A. Comparison of obese NIDDM and nondiabetic women: short- and long-term weight loss. Obestet Res 1995;3:329–35.	Steed et al., 2003
Gulseren L, Gulseren S, Hekimsoy Z, et al: Comparison of fluoxetine and paroxetine in type II diabetes mellitus patients. Arch Med Res 2005; 36:159–165	Markowitz et al., 2011
Gulseren L, Gulseren S, Hekimsoy Z, Mete L. Comparison of fluoxetine and paroxetine in Type II diabetes mellitus patients. Arch Med Res 2005;36:159–65.	Vanderfeltz-Cornelis et al., 2010
Gülseren L, Gülseren S, Hekimsoy Z, Mete L. Comparison of fluoxetine and paroxetine in type II diabetes mellitus patients. Archives of Medical Research 2005;36:159-65.	Baumeister et al., 2012
Gulseren, L., Gulseren, S., Hekimsoy, Z., & Mete, L. (2005). Comparison of fluoxetine and paroxetine in type II diabetes mellitus patients. Archives of Medical Research, 36(2), 159–165. https://doi.org/10.1016/j.arcmed.2004.12.018	Vanderfeltz-Cornelis et al., 2020
Guo, M., Mi, J., Jiang, Q. M., Xu, J. M., Tang, Y. Y., Tian, G., & Wang, B. (2014). Metformin may produce antidepressant effects through improvement of cognitive function among depressed patients with diabetes mellitus. Clinical and Experimental Pharmacology and Physiology., 41(9), 650–656. https://doi.org/10.1111/1440-1681.12265	Vanderfeltz-Cornelis et al., 2020
Hains AA, Davies WH, Parton E, Totka J, Amoroso-Camarata J. A stress management intervention for adolescents with type 1 diabetes. Diabetes Educator 2000;26:417-24.	Thabrew et al., 2018
Halford W, Goodall T, Nicholson J. Diet and diabetes (II): a controlled trial of problem solving to improve dietary self-management in patients with insulin dependent diabetes. Psychol & Health 1997;12:231-8.	Winkley et al., 2006
Hanestad BR, Albrektsen G. The effects of participation in a support group on self-assessed quality of life in people with insulin-dependent diabetes mellitus. Diabetes Res Clin Pract 1993;19:163–73.	Steed et al., 2003
Harris MA, Freeman KA, Duke DC. Seeing is believing: using Skype to improve diabetes outcomes in youth. Diabetes Care. 2015;38(8):1427-34.	Winkley et al., 2020
Hartmann M, Kopf S, Kircher C, et al. (2012) Sustained effects of a mindfulness-based stress-reduction intervention in type 2 diabetic patients: Design and first results of a randomized controlled trial (the Heidelberger Diabetes and Stress-Study). Diabetes Care 35: 945–947	Noordali et al., 2015
Hartmann M, Kopf S, Kircher C, et al. (2012) Sustained effects of a mindfulness-based stress-reduction intervention in type 2 diabetic patients: Design and first results of a randomized controlled trial (the Heidelberger Diabetes and Stress-Study). Diabetes Care 35: 945–947.	Noordali et al., 2015
Hartmann, M., Kopf, S., Kircher, C., Faude-Lang, V., Djuric, Z., Augstein, F., … Nawroth, P. P. (2012). Sustained effects of a mindfulness-based stressreduction intervention in type 2 diabetic patients: Design and first results of a randomized controlled trial (the Heidelberger Diabetes and Stress-study). Diabetes Care, 35(5), 945–947. https://doi.org/10.2337/dc11-1343	Ni et al., 2020
Hawkins SY. Improving glycemic control in older adults using a videophone motivational diabetes selfmanagement intervention. Research and theory for nursing practice. 2010; 24(4):217. https://doi.org/ 10.1891/1541-6577.24.4.217 PMID: 21197917 Six	Berhe et al., 2020
Heisler M, Choi H, Palmisano G, et al. Comparison of community health worker-led diabetes medication decision-making support for low-income Latino and African American adults with diabetes using e-health tools versus print materials: a randomized, controlled trial. Ann Intern Med. 2014;161:S13-S22.	Gutierrez et al., 2018
Heisler M, Choi H, Palmisano G, Mase R, Richardson C, Fagerlin A, et al. Comparison of community health worker-led diabetes medication decision-making support for low-income Latino and African American adults with diabetes using e-health tools versus print materials: a randomized, controlled trial. Ann Intern Med 2014 Nov 18;161(10 Suppl):S13-S22 [FREE Full text] [doi: 10.7326/M13-3012] [Medline:…	Hadjiconstantinou et al., 2016
Heisler M, Vijan S, Makki F, Piette JD. Diabetes control with reciprocal peer support versus nurse care management: a randomized trial. Annals of internal medicine. 2010;153(8):507.	Winkley et al., 2020
Heisler, 2010	Perrin et al., 2019
Henry J, Wilson P, Bruce D, Chisholm D, Rawling P: Cognitive-behavioural stress management for patients with non-insulin dependent diabetes mellitus. Psychol Health Med 2:109-118, 1997	Harkness et al., 2010
Henry JL, et al. Cognitive-behavioural stress management for patients with non-insulin dependent diabetes mellitus. Psychol Health Med 1997; 2:109–18.	Elliott et al., 2011
Henry JL, Wilson PH, Bruce DG, Chisholm DJ, Rawling PJ. Cognitive–behavioural stress management for patients with noninsulin dependent diabetes mellitus. Psychol Health Med 1997; 2: 109–118.	Uchendu et al., 2016
Henry JL, Wilson PH, Bruce DG, Chisholm DJ, Rawling PJ. Cognitive-behavioural stress management for patients with noninsulin dependent diabetes mellitus. Psychol Health Med 1997;2: 109–18	Steed et al., 2003
Hermanns N, Schmitt A, Gahr A, et al. (2015) The effect of a DiabetesSpecific Cognitive Behavioral Treatment Program (DIAMOS) for patients with diabetes and subclinical depression: Results of a randomized controlled trial. Diabetes Care 38: 551–560.	Lopresti et al., 2017
Hermanns N, Schmitt A, Reimer A, Ehrmann D, Haak T, Kulzer B. The Effect of a DiabetesSpecific Cognitive Behavioral Treatment Program (DIAMOS) for Patients with Diabetes and Subclinical Depression: Results of a Randomized Controlled Trial. Diabetes Care 2015;38:551-560. Diabetes Care. 2016;39(1):e13-e4. 2	Winkley et al., 2020
Hermanns N., A. Schmitt, A. Gahr, et al., The effect of a diabetes-specific cognitive behavioral treatment program (DIAMOS) for patients with diabetes and subclinical depression: results of a randomized controlled trial, Diabetes Care 38 (4) (2015) 551–560.	Li et al., 2017
Hermanns N., B. Kulzer, D. Ehrmann, N. Bergis-Jurgan, and T. Haak, “)e effect of a diabetes education programme (PRIMAS) for people with type 1 diabetes: results of a randomized trial,” Diabetes Research and Clinical Practice, vol. 102, no. 3, pp. 149–157, 2013.	Liu et al., 2020
Hermanns N., B. Kulzer, T. Kubiak, M. Krichbaum, and T. Haak, “)e effect of an education programme (HyPOS) to treat hypoglycaemia problems in patients with type 1 diabetes,” Diabetes/Metabolism Research and Reviews, vol. 23, no. 7, pp. 528–538, 2007.	Liu et al., 2020
Hermanns, 2012	Perrin et al., 2019
Hermanns, N., Schmitt, A., Gahr, A., Herder, C., Nowotny, B., Roden, M. et al. (2015) The effect of a Diabetes-Specific Cognitive Behavioral Treatment Program (DIAMOS) for patients with diabetes and subclinical depression: results of a randomized controlled trial. Diabetes Care 38, 551–560	wang et al., 2017
Hermanns, N., Schmitt, A., Gahr, A., Herder, C., Nowotny, B., Roden, M., Ohmann, C., Kruse, J., Haak, T., & Kulzer, T. (2015). The effect of a diabetes-specific cognitive behavioral treatment program (DIAMOS) for patients with diabetes and subclinical depression: Results of a randomized controlled trial. Diabetes Care, 38(4), 551–560.	Vanderfeltz-Cornelis et al., 2020
Higgins J, Altman D, Sterne A. Chapter 8: Assessing risk of bias in included studies; Higgins JPT, Green S (editors) Cochrane Handbook for Systematic Reviews of Interventions. Version. 2011; 5 (0):182–228.	Berhe et al., 2020
Higgins JP, Thompson SG, Deeks JJ, Altman DG: Measuring inconsistency in meta-analyses. BMJ 2003, 327:557–560.	Huang et al., 2013
Holmes CS, Chen R, Mackey E, Grey M, Streisand R. Randomized clinical trial of clinicintegrated, low-intensity treatment to prevent deterioration of disease care in adolescents with type 1 diabetes. Diabetes Care. 2014;37(6):1535-43	Winkley et al., 2020
Hou J, Liu S, Wang X. Effect of systematic psychological intervention on anxiety and depression of patients with type 2 diabetes. Chin J Rehabil (2008) 23(5):349. doi:10.3870/zgkf.2008.05.028	Chapman et al., 2015
Hou, J., 2016. Observation of the nursing effect of eight section brocade exercise on the blood glucose control of patients with type 2 diabetes. Chin. Community Dr. 5 159–159 + 161.	Yu et al., 2018
Howells L, Wilson A, Skinner T, Newton R, Morris A, Greene S. A randomized control trial of the effect of negotiated telephone support on glycaemic control in young people with type 1 diabetes. Diabet Med 2002;19:643-648.	Winkley et al., 2006
Hu C. The efficacy of group interpersonal psychotherapy on diabetic patients with depression. China Journal of Health Psychology. 2013;21(8):1229–1230. Chinese.	Xie et al., 2017
Hu Y, Xu S, Liu C. The effect of health education on the blood glucose controlling target in patients with type 2 diabetes mellitus. Chin J Prev Contr Chron Non Commun Dis (2009) 17(2):188–9.	Chapman et al., 2015
Hu Y, Zhang J. Effect of community comprehensive psychological and behavioral intervention on glucose metabolism of type 2 diabetes patients complicated with depression. J Chin Gen Pract (2007) 10(16):1383–6. doi:10.3969/j. issn.1007-9572.2007.16.033	Chapman et al., 2015
Huang C.Y., H.L. Lai, C.I. Chen, et al., Effects of motivational enhancement therapy plus cognitive behaviour therapy on depressive symptoms and health-related quality of life in adults with type II diabetes mellitus: a randomised controlled trial, Qual. Life Res. 25 (5) (2016) 1275–1283.	Li et al., 2017
Huang CY, Lai HL, Chen CI, et al. Effects of motivational enhancement therapy plus cognitive behaviour therapy on depressive symptoms and health-related quality of life in adults with type II diabetes mellitus: a randomised controlled trial. Qual Life Res. 2016;25(5):1275–1283.	Xie et al., 2017
Huang CY, Lai HL, Chen CI, Lu YC, Li SC, Wang LW, et al. Effects of motivational enhancement therapy plus cognitive behaviour therapy on depressive symptoms and health-related quality of life in adults with type II diabetes mellitus: a randomised controlled trial. Qual Life Res (2016) 25 (5):1275–83. doi: 10.1007/s11136-015-1165-6	Yang et al., 2020
Huang F, Ye J, Huang F. The effect of mental intervention on type 2 diabetics: a randomized controlled study. Chin J Clin Rehabil (2004) 8(27):5795–7. doi:10.3321/j.issn:1673-8225.2004.27.025	Chapman et al., 2015
Huang X, Song L, Li T, Li J, Li N, Wu S: Effect of health education and psychosocial intervention on depression in patients with type II diabetes. Chinese Ment Health J 16:149-151, 2002	Harkness et al., 2010
Huang X, Song L, Li T, Li J, Wu S, Li N. Effect of health education and psychosocial intervention on depression in patients with Type II diabetes. Chin Ment Health J 2002;16:149–51.	Vanderfeltz-Cornelis et al., 2010
Huang X, Song L, Li T. EHect of health education and psychosocial intervention on depression in patients with type 2 diabetes. Zhongguo-xinli-weisheng-zazhi She 2002;16(3):149-51.	Baumeister et al., 2012
Huang Z, Tao J. Effects of integrative psychological and behavior intervention on the patients with type 2 diabetes. J Nurs Sci (2006) 21(7):7–9. doi:10.3969/j. issn.1001-4152.2006.07.003	Chapman et al., 2015
Huang, C. Y., Lai, H. L., Chen, C. I., Lu, Y. C., Li, S. C., Wang, L. W., & Su, Y. (2016). Effects of motivational enhancement therapy plus cognitive behaviour therapy on depressive symptoms and health-related quality of life in adults with type II diabetes mellitus: A randomised controlled trial. Quality of Life Research, 25(5), 1275–1283.	Vanderfeltz-Cornelis et al., 2020
Huang, X., Song, L., Li, T., Li, J., Wu, S., & Li, N. (2002). Effect of health education and psychosocial intervention on depression in patients with Type II diabetes. Chinese Mental Health Journal, 16, 149–151.	Vanderfeltz-Cornelis et al., 2020
Hunt C, Sanderson B, Ellison K. Support for diabetes using technology: a pilot study to improve self-management. Medsurg Nurs 2014;23(4):a-7.	Hadjiconstantinou et al., 2016
Husted GR, Thorsteinsson B, Esbensen BA, Gluud C, Winkel P, Hommel E, et al. Effect of guided self-determination youth intervention integrated into outpatient visits versus treatment as usual on glycemic control and life skills: a randomized clinical trial in adolescents with type 1 diabetes. Trials. 2014;15(1):321.	Winkley et al., 2020
Inouye J, Li D, Davis J, Arakaki R. Psychosocial and Clinical Outcomes of a Cognitive Behavioral Therapy for Asians and Pacific Islanders with Type 2 Diabetes: A Randomized Clinical Trial. Hawaii J Med Public Health (2015) 74 (11):360–8.	Yang et al., 2020
Ismail K, et al. A randomised controlled trial of cognitive behaviour therapy and motivational interviewing for people with type 1 diabetes mellitus with persistent sub-optimal glycaemic control: a Diabetes and Psychological Therapies (ADaPT) study. Health Technol Assess 2010;14(22): 1–101, iii–iv.	Elliott et al., 2011
Ismail K, et al. Motivational enhancement therapy with and without cognitive behavior therapy to treat type 1 diabetes: a randomized trial. Ann Intern Med 2008;149:708–19.	Elliott et al., 2011
Ismail K, Thomas S, Maissi E, Chalder T, Schmidt U, Bartlett J, Patel A, Dickens C, Creed F, Treasure J: Motivational enhancement therapy with and without cognitive behaviour therapy to treat type 1 diabetes. Ann Intern Med 149:708-719, 2008	Harkness et al., 2010
Ismail K, Thomas SM, Maissi E, Chalder T, Schmidt U, Bartlett J, et al. Motivational enhancement therapy with and without cognitive behavior therapy to treat type 1 diabetes: A randomized trial. Annals of Internal Medicine. 2008;149(10):708-19.	Winkley et al., 2020
Jaber LA, Halapy H, Fernet M, Tummalapalli S, Diwakaran H. Evaluation of a pharmaceutical care model on diabetes management. Ann Pharmacother 1996;30:238–43.	Steed et al., 2003
Jablon SL, Naliboff BD, Gilmore SL, Rosenthal MJ. Effects of relaxation training on glucose tolerance and diabetic control in type II diabetes. Appl Psychophysiol Biofeedback 1997;22:155–69.	Steed et al., 2003
Jacobi, S. Effects of psychological differentiation on success with self management of diabetes. 2002. Unpublished PhD thesis, Columbia University.	Harkness et al., 2010
Jahromi MK, Ramezanli S, Taheri L. Effectiveness of diabetes selfmanagement education on quality of life in diabetic elderly females. Glob J Health Sci. 2015;7(1):10.	Azami et al., 2018
Janssen P, Gorter K, Stolk R, Rutten G: Randomised controlled trial of intensive multifactorial treatment for cardiovascular risk in patients with screen-detected type 2 diabetes: 1-year data from the ADDITION Netherlands study. Br J Gen Pract 59:43-48, 2009	Harkness et al., 2010
Jaser SS, Patel N, Linsky R, Whittemore R. A Randomized Pilot of a Positive Psychology Intervention to Improve Adherence in Adolescents With Type 1 Diabetes. Journal of Pediatric Health Care. 2014;28(6):478-85	Winkley et al., 2020
Jiang H. Effects of systemic psycholosical intervention on symptom and life quality of type 2 diabetes with depression. China J Health Psychol (2011) 19(1):34–6.	Chapman et al., 2015
Jiang H. Effects of systemic psychosocial intervention on symptom and life quality of type 2 diabetes with depression. China Journal of Health Psychology. 2011;19(1):34–36. Chinese	Xie et al., 2017
Jin S, Chen X, Mu J, Chen Z. Effect of psychotherapy on depression with type II diabetes patients. China J Health Psychol (2007) 15(1):94–5. doi:10.3969/j. issn.1005-1252.2007.01.030	Chapman et al., 2015
Johnson, J. A., Al Sayah, F., Wozniak, L., Rees, S., Soprovich, A., Qiu, W., Chik, C. L., Chue, P., Florence, P., Jacquier, J., Lysak, P., Opgenorth, A., Katon, W., & Majumdar, S. R. (2014). Collaborative care versus screening and follow-up for patients with diabetes and depressive symptoms: results of a primary care-based comparative effectiveness trial. Diabetes Care, 37(12), 3220–3226.	Vanderfeltz-Cornelis et al., 2020
Jones A, Gladstone BP, Lu¨beck M, Lindekilde N, Upton D, Vach W. Motivational interventions in the management of HbA1c levels: a systematic review and meta-analysis. Primary care diabetes. 2014; 8 (2):91–100. https://doi.org/10.1016/j.pcd.2014.01.009 PMID: 24525286	Berhe et al., 2020
Jung, 2015	Perrin et al., 2019
Kahleova H, Hrachovinova T, Hill M, et al. Vegetarian diet in type 2 diabetes--improvement in quality of life, mood and eating behaviour. Diabet Med 2013;30:127–9.	Toumpanakis et al.,
Kang, R., He, Y., Yan, Y., Li, Z., Wu, Y., Guo, X., Liang, Z., & Jiang, J. (2015). Comparison of paroxetine and agomelatine in depressed type 2 diabetes mellitus patients: A double-blind, randomized, clinical trial. Neuropsychiatric Disease and Treatment, 11, 1307–1311.	Vanderfeltz-Cornelis et al., 2020
Kaplan R, Chadwick M, Schimmel L. Social learning intervention to promote metabolic control in type 1 diabetes mellitus: pilot experimental results. Diabetes Care 1985;8:152-5.	Winkley et al., 2006
Kaplan RM, Hartwell SL, Wilson DK, Wallace JP (1987) Effects of diet and exercise interventions on control and quality of life in noninsulin-dependent diabetes mellitus. J Gen Intern Med 2:220–228	Vanderheijden et al., 2013
Kaplan RM, Hartwell SL, Wilson DK, Wallace JP. Effects of diet and exercise interventions on control and quality of life in non-insulindependent diabetes mellitus. J Gen Intern Med 1987;2:220–8.	Steed et al., 2003
Karaiskos, D., Tzavellas, E., Ilias, I., Liappas, I., & Paparrigopoulos, T. (2013). Agomelatine and metformin for the treatment of depression in type 2 diabetes mellitus. International Journal of Clinical Practice, 67(3), 257–260.	Vanderfeltz-Cornelis et al., 2020
Karlsen B, Idsoe T, Dirdal I, Hanestad BR, Bru E. Effects of a group-based counselling programme on diabetes-related stress, coping, psychological well-being and metabolic control in adults with type 1 or type 2 diabetes. Patient education and counseling. 2004;53(3):299-308	Winkley et al., 2020
Karlsen B, Idsoe T, Dirdal I, Rokne HB, Bru E: Effects of a group-based counselling programme on diabetes-related stress, coping, psychological well-being and metabolic control in adults with type 1 or type 2 diabetes. Pat Educ Couns 53:299-308, 2004	Harkness et al., 2010
Kasteleyn MJ, Vos RC, Rijken M, Schellevis FG, Rutten GE. Effectiveness of tailored support for people with Type 2 diabetes after a first acute coronary event: a multicentre randomized controlled trial (the Diacourse -ACE study). Diabet Med 2016; 33 : 125 – 133.	Schmidt et al., 2018
Kasteleyn, 2015	Perrin et al., 2019
Katon W, Russo J, Lin EH et al. Cost-effectiveness of a multicondition collaborative care intervention: a randomized controlled trial. Arch Gen Psychiatry 2012;69:506-514.	Cezaretto et al., 2016
Katon W, Von Korff M, Lin E, Simon G, Ludman E, Russo J, Walker E, Bush T: The Pathways study: a randomized trial of collaborative care in patients with diabetes and depression. Arch Gen Psychiatry 61:1042-1049, 2004	Harkness et al., 2010
Katon WJ, Lin EHB, Korff MV, Ciechanowski P, Ludman EJ, Young B, Peterson D, Rutter CM, McGregor M, McCulloch D: Collaborative care for patients with depression and chronic illnesses. N Engl J Med 2010, 363:2611–2620.	Huang et al., 2013
Katon WJ, Von Korff M, Lin EH, et al: The Pathways Study: a randomized trial of collaborative care in patients with diabetes and depression. Arch Gen Psychiatry 2004; 61:1042–1049	Markowitz et al., 2011
Katon WJ, Von Korff M, Lin EH, Simon G, Ludman E, Russo J, Ciechanowski P, Walker E & Bush T (2004) The pathways study: a randomized trial of collaborative care in patients with diabetes and depression. Archives of General Psychiatry 61, 1042–1049.	wang et al., 2008
Katon WJ, Von Korff M, Lin EH, Simon G, Ludman E, Russo J, Ciechanowski P, Walker E, Bush T: The pathways study: a randomized trial of collaborative care in patients with diabetes and depression. Arch Gen Psychiatry 2004, 61:1042–1049.	Huang et al., 2013
Katon WJ, Von Korff M, Lin EH, Simon G, Ludman E, Russo J, et al. The Pathways Study: a randomized trial of collaborative care in patients with diabetes and depression. Arch Gen Psychiatry 2004;61: 1042–9.	Vanderfeltz-Cornelis et al., 2010
Katon WJ, Von Korff M, Lin EH, Simon G, Ludman E, Russo J, et al. The pathways study: A randomized trial of collaborative care in patients with diabetesand depression. Archives of general psychiatry. 2004;61(10):1042-9.	Winkley et al., 2020
Katon, W. J., Von Korf, M., Lin, E. H., Simon, G., Ludman, E., Russo, J., Ciechanowski, P., Walker, E., & Bush, T. (2004). The Pathways Study: A randomized trial of collaborative care in patients with diabetes and depression. Archives of General Psychiatry, 61(10), 1042–1049.	Vanderfeltz-Cornelis et al., 2020
Ke X, Wang Q. Effect of psychological treatment on type 2 diabetic nephropathy. J Huangshi Inst Technol (2012) 28(1):54–6. doi:10.3969/j. issn.1008-8245.2012.01.014	Chapman et al., 2015
Kenardy J, et al. Group therapy for binge eating in type 2 diabetes: a randomized trial. Diabet Med 2002;19:234–9	Elliott et al., 2011
Keyworth C, Knopp J, Roughley K, et al. (2014) A mixed-methods pilot study of the acceptability and effectiveness of a brief meditation and mindfulness intervention for people with diabetes and coronary heart disease. Behavioral Medicine 40: 53–64.	Noordali et al., 2015
Khazaie H, Rahimi M, Tatari F, Rezaei M, Najafi F, Tahmasian M. Treatment of depression in type 2 diabetes with fluoxetine or citalopram?. Neurosciences 2011;16(1):41-5.	Baumeister et al., 2012
Khazaie, H., Rahimi, M., Tatari, F., Rezaei, M., Najafi, F., & Tahmasian, M. (2011). Treatment of depression in type 2 diabetes with fluoxetine or citalopram. Neurosciences (Riyadh), 16(1), 42–45.	Vanderfeltz-Cornelis et al., 2020
Kim CJ, Kim DJ, Park HR. Effects of a cardiovascular risk reduction intervention with psychobehavioral strategies for Korean adults with type 2 diabetes and metabolic syndrome. J Cardiovasc Nurs 2011;26:117-128.	Cezaretto et al., 2016
Kirk AF, Higgins LA, Hughes AR, Fisher BM, Mutrie N, Hillis S, et al. A randomized, controlled trial to study the effect of exercise consultation on the promotion of physical activity in people with type 2 diabetes: a pilot study. Diab Med 2001;18:877–82.	Steed et al., 2003
Koehler, B. The effects of relaxation on psychological and physical measure in diabetes mellitus. 1981. New York, Unpublished PhD thesis, St John's University.	Harkness et al., 2010
Komorousova J, Beran J, Rusavy Z, Jankovec Z. Glycemic control improvement through treatment of depression using antidepressant drugs in patients with diabetes mellitus type 1. Neuroendocrinology Letters 2010;31:801-6.	Baumeister et al., 2012
Kopf S, Oikonomou D, Hartmann M, et al. (2014) Effects of stress reduction on cardiovascular risk factors in type 2 diabetes patients with early kidney disease - Results of a randomized controlled trial (HEIDIS). Experimental and Clinical Endocrinology & Diabetes 122(6): 341–349.	Noordali et al., 2015
Kopf, S., Oikonomou, D., Hartmann, M., Feier, F., Faude-Lang, V., Morcos, M., … Nawroth, P. P. (2014). Effects of stress reduction on cardiovascular risk factors in type 2 diabetes patients with early kidney disease—Results of a randomized controlled trial (HEIDIS). Experimental and Clinical Endocrinology & Diabetes, 122(6), 341–349. https://doi.org/10.1055/s-0034-1372583	Ni et al., 2020
Krousel-Wood MA, Berger L, Jiang X, Blonde L, Myers L, Webber L (2008) Does home-based exercise improve body mass index in patients with type 2 diabetes? Results of a feasibility trial. Diabetes Res Clin Pract 79:230–236	Vanderheijden et al., 2013
Kulzer B, Hermanns N, Reinecker H, Haak T: Effects of self-management training in Type 2 diabetes: A randomized, prospective trial. Diabet Med 24:415-423, 2007	Harkness et al., 2010
Kumar, K., Salman, M., Shukla, V., Ahmad, A., Kumar Verma, V., Pizvi, D., & Kohli, A. (2015). Comparative effect of agomelatine versus escitalopram on glycemic control and symptoms of depression in patients with type 2 diabetes mellitus and depression. JPSR, 6(10), 4304–4309.	Vanderfeltz-Cornelis et al., 2020
Lam P, Dennis SM, Diamond TH, Zwar N (2008) Improving glycaemic and BP control in type 2 diabetes. The effectiveness of tai chi. Aust Fam Physician 37:884–887	Vanderheijden et al., 2013
Lam, P., Dennis, S.M., Diamond, T.H., Zwar, N., 2008. Improving glycaemic and BP control in type 2 diabetes. The effectiveness of tai chi. Aust. Fam. Phys. 37, 884–887.	Yu et al., 2018
Lambers S, van Laethem C, van Acker K, Calders P (2008) Influence of combined exercise training on indices of obesity, diabetes and cardiovascular risk in type 2 diabetes patients. Clin Rehabil 22:483–492	Vanderheijden et al., 2013
Lambers S, Van Laethem C, Van Acker K, Calders P: Influence of combined exercise training on indices of obesity, diabetes and cardiovascular risk in type 2 diabetes patients. Clin Rehab 22:483-492, 2008	Harkness et al., 2010
Lamers F, Jonkers C, Bosma H, Knottnerus J, van Eijk J. Treating depression in diabetes patients: does a nurseadministered minimal psychological intervention aHect diabetes-specific quality of life and glycaemic control? A randomized controlled trial. Journal of Advanced Nursing 2011;67(4):788-99.	Baumeister et al., 2012
Lamers F, Jonkers CC, Bosma H, et al: Effectiveness and costeffectiveness of a minimal psychological intervention to reduce non-severe depression in chronically ill elderly patients: the design of a randomised controlled trial [ISRCTN92331982]. BMC Public Health 2006; 6:161–170	Markowitz et al., 2011
Lamers F, Jonkers CC, Bosma H, Knottnerus JA, van Eijk JT. Treating depression in diabetes patients: does a nurse -administered minimal psychological intervention affect diabetes -specific quality of life and glycaemic control? A randomized controlled trial. J Adv Nurs 2011; 67 : 788 –799.	Schmidt et al., 2018
Lamers, 2010	Perrin et al., 2019
Lan Y, Liu L, Lu X. Observation on the effect of psychosocial intervention on elderly type 2 diabetic patients with depression. Jilin Medicine. 2013;34(6):1191–1193. Chinese.	Xie et al., 2017
Lau J, Ioannidis JP, Terrin N, Schmid CH, Olkin I: The case of the misleading funnel plot. BMJ 2006, 333:597–600.	Huang et al., 2013
Lehmkuhl HD, Storch EA, Cammarata C, Meyer K, Rahman O, Silverstein J, et al. Telehealth behavior therapy for the management of type 1 diabetes in adolescents. Journal of diabetes Science and Technology. 2010;4(1):199-208	Winkley et al., 2020
Lei M, Huang Q, Yu C. Effect of psychosocial intervention on depression in type 2 diabetic patients. Journal of Clinical and Experimental Medicine. 2008;7(5):95–96. Chinese.	Xie et al., 2017
Levensky ER, Forcehimes A, O’Donohue WT, Beitz K. Motivational interviewing: an evidence-based approach to counseling helps patients follow treatment recommendations. AJN The American Journal of Nursing. 2007; 107(10):50–8. https://doi.org/10.1097/01.NAJ.0000292202.06571.24 PMID:17895731	Berhe et al., 2020
Li H, Zheng JQ, Lv SG. Clinical Observation of Jieyu Decoction in Treating Type 2 Diabetes Depression. Journal of Fujian Medical University. 2006;40 (5):488-489.	Li et al., 2020
Li J, Wang M, Wang R, Zhang J, Zheng Y, Long J, et al. Effect of self-management intervention on psychology and behavior of diabetic patients. J Nurs Sci (2009) 24(13):72–4. doi:10.3870/hlxzz.2009.13.072	Chapman et al., 2015
Li Liuzhi, Fu Hua, Guiming Wei, Efficacy of cognitive-behavioral therapy on type 2 diabetes with depressive symptoms, Int. J. Nurs. 27 (3) (2008) 295–296.	Li et al., 2017
Li M, Jiang D, Wang J. Effect of psychological cognitive nursing of type 2 diabetics with depression disorder. Today Nurse (2010) 8:83–4. doi:10.3969/j. issn.1006-6411.2010.08.054	Chapman et al., 2015
Li M, Wang X, Ma Y, Wan A. Effects of psychological intervention on preliminary diagostic type 2 diabetes’ survival quality and hospital stay. Mod Prev Med (2011) 38(8):1473–5.	Chapman et al., 2015
Li Q. The efficacy of psychosocial intervention on elderly type 2 diabetic patients with depression. Global Traditional Chinese Medicine. 2013;6(2):201–202. Chinese	Xie et al., 2017
Li QJ. Clinical Study on Xiao-ke-Jie-yu Decoction in Treating Post-Diabetes Depression. Chinese Medicine Guide. 2016;14 (14):217-218.	Li et al., 2020
Li S, Li M, Song S. The eHect of psychological intervention in treating diabetic patients with negative emotion. Shandong Archives of Psychiatry 2003;16(3):147-8.	Baumeister et al., 2012
Li SC, Li M, Song SJ, et al. The effect of psychological intervention in treating the diabetic patients with negative emotion. Shandong J Psychol Med 2003;16:148	Vanderfeltz-Cornelis et al., 2010
Li W, Hu B. Influence of psychosocial intervention on glucose metabolism and quality of life of type 2 diabetes patients with depression. Chinese Journal of Gerontology. 2014;34:3140–3141. Chinese.	Xie et al., 2017
Li X, Wu T, Lu J. Effect of Sertraline combined with psychological intervention on the treatment of diabetic depression. Clinical Education of General Practice. 2013;11(4):405–407. Chinese.	Xie et al., 2017
Li Xiaojing ZL, Qin L, Yerong Y, Xu L, Xueli S. Effects of group cognitive behavior therapy in patients with type 2 diabetes mellitus. J Psychiatry (2018) 31(3):177–80.	Yang et al., 2020
Li Y, Tang S, Chen W. Effects of comprehensive psychological intervention on emotion and carbohydrate metabolism in patients with type 2 diabetes mellitus. J Chin Gen Pract (2008) 6(12):1279–80. doi:10.3969/j. issn.1674-4152.2008.12.040	Chapman et al., 2015
Li Y, Yu Z, Cao L, et al. Influence of antidepressant treatment and psychological intervention on blood glucose control of T2DM patient associated with emotional disorder. Journal of Modern Medicine Health. 2014;30(6):814–815. Chinese	Xie et al., 2017
Li Z, Lu G, Peng A. Effect on mental therapy in the patients with type 2 diabetes. China J Health Psychol (2006) 14(2):212–4. doi:10.3969/j. issn.1005-1252.2006.02.026	Chapman et al., 2015
Li, 2006	Perrin et al., 2019
Li, C., Sun, J., Zheng, X., Dai, Q., Sun, J., Miao, J., 2014. Study on TCM emotional intervention on type 2 diabetes patients complicated with depression. Chin. Gen. Pract. Nurs. 12, 673–674.	Yu et al., 2018
Li, S. C., Li, M., & Song, S. J. (2003). The effect of psychological intervention in treating the diabetic patients with negative emotion. Shandong Journal of Psychological Medicine, 16, 148.	Vanderfeltz-Cornelis et al., 2020
Ligtenberg P, Godaert G, Hillenaar E, Hoekstra J: Influence of a physical training program on psychological well-being in elderly type 2 diabetes patients. Psychological well-being, physical training, and type 2 diabetes. Diabet Care 21:2196-2197, 1998	Harkness et al., 2010
Ligtenberg PC, Godaert GL, Hillenaar EF, Hoekstra JB (1998) Influence of a physical training program on psychological well being in elderly type 2 diabetes patients. Psychological well-being, physical training, and type 2 diabetes. Diabetes Care 21:2196– 2197	Vanderheijden et al., 2013
Lin EH, Von Korff M, Peterson D, Ludman EJ, Ciechanowski P, Katon W. Population targeting and durability of multimorbidity collaborative care management. The American journal of managed care. 2014;20(11):887	Winkley et al., 2020
Lin, Y., Wang, F., Zhang, R., Hong, L., Zhao, Y., Ni, Q., et al., 2009a. Effect of different qigong practice on symptom checklist-90 score in patients with type 2 diabetes. J. Tradit. Chin. Med. 50, 419–421.	Yu et al., 2018
Lin, Y., Wang, W., Zhang, R., Wang, F., Hong, L., Zhao, Y., et al., 2009b. Influence of different health cultivation methods on life quality and carbohydrate metabolism among patents of diabetes type II. Beijing J. Tradit. Chin. Med. 28, 9–12.	Yu et al., 2018
Lin, Y., Wei, J., 2013. Effects of health Qigong Baduanjin on T2DM. J. Longyan Univ. 31, 59–63.	Yu et al., 2018
Lincoln AK, Shepherd A, Johnson PL, Castaneda-Sceppa C (2011) The impact of resistance exercise training on the mental health of older Puerto Rican adults with type 2 diabetes. J Gerontol B Psychol Sci Soc Sci 66:567–570	Vanderheijden et al., 2013
Litaker D, Mion L, Planavsky L, Kippes C, Mehta N, Frolkis J: Physician - nurse practitioner teams in chronic disease management: the impact on costs, clinical effectiveness, and patients' perception of care. J Interproff Care 17:223-237, 2003	Harkness et al., 2010
Liu T, Tian J, Yan J. Effect of psychological intervention on the curative effect of the senile diabetes. Chin J Behav Med Sci (2000) 5:339–40. doi:10.3760/cma .j.issn.1674-6554.2000.05.008	Chapman et al., 2015
Liu Y, Liu L. Systemic education and psychology interference on depression and carbohydrate metabolism of the patients with type 2 diabetes. J Nurs Sci (2003) 18(10):727–9. doi:10.3969/j.issn.1001-4152.2003.10.002	Chapman et al., 2015
Liu, 2014	Perrin et al., 2019
Liu, H., Chen, Y., Yi, X., Zhang, Y., Zhou, Q., Yu, Y., et al., 2014. Effect of Baduanjin exercise prescription on physical and mental regulation in type 2 diabetes patients with anxiety. Hunan J. Tradit. Chin. Med. 35, 16–18.	Yu et al., 2018
Liu, Y., Huo, R., Lai, Y., Yao, Q., Chen, C., Chen, Y., 2012. Community-based study on effects of Chinese Qigong-Baduanjin on depression symptoms and life quality of patients with type 2 diabetes mellitus. Chin. J. Sports Med. 31, 212–217.	Yu et al., 2018
Long, F., Yan, J., Hu, P., Xia, M., Liu, H., & Gu, C. (2015). Effect of group counseling on depression, compliance and blood sugar level in diabetic patients. Journal of Central South University Medical Sciences., 40(8), 879–885.	Vanderfeltz-Cornelis et al., 2020
Lorig K, González VM. Community-based diabetes self-management education: definition and case study. Diabetes Spectr. 2000;13(4): 234-238.	Gutierrez et al., 2018
Lorig K, Ritter P, Laurent D, Plant K, Green M, Jernigan V, et al. Online diabetes self-management program: a randomized study. Diabetes Care 2010 Jun;33(6):1275-1281 [FREE Full text] [doi: 10.2337/dc09-2153] [Medline: 20299481]	Hadjiconstantinou et al., 2016
Lorig K, Ritter PL, Villa F, Piette JD. Spanish diabetes selfmanagement with and without automated telephone reinforcement: two randomized trials. Diabetes Care. 2008;31(3):408-414.	Gutierrez et al., 2018
Lorig K, Ritter PL, Villa FJ, Armas J. Community-based peer-led diabetes self-management: a randomized trial. Diabetes Educ 2009;35:641-651	Cezaretto et al., 2016
Lou YZ. Treatment of 30 Cases of Diabetes Complicated with Depression by Jia-wei-xiao-yao Pill Combined with Sertraline Hydrochloride. Clinical Journal of Chinese Medicine. 2014;(13):84-85	Li et al., 2020
Lu L, Chen N, Shi W, et al. Effect of Deanxit combined with psychosocial intervention on the diabetic patients with depression. Hebei Medical Journal. 2011;33(23):3587–3588. Chinese.	Xie et al., 2017
Lu X, Lu B, Gu X. Cognitive therapy in combination with electromyographic feedback in treatment of diabetes patients with depression aKer cerebral infarction. Chinese Journal of Clinical Psychology 2005;13(2):215-6.	Baumeister et al., 2012
Lu Xs, Lu Bx, Gu X. Cognitive therapy in combination with electromyographic feedback in treatment of diabetes patients with depression after cerebral infarction. Chin J Clin Psychol 2005;13: 215–6.	Vanderfeltz-Cornelis et al., 2010
Lu ZG. Effect of Jieyu Anshen decoction on type 2 diabetes mellitu with depression .Chin Hosp Pharm J. 2009;29 (3):219-221.	Li et al., 2020
Lu, X., Lu, B., & Gu, X. (2005). Cognitive therapy in combination with electromyographic feedback in treatment of diabetes patients with depression after cerebral infarction. Chinese Journal of Clinical Psychology, 14, 215–216.	Vanderfeltz-Cornelis et al., 2020
Lustman P, Griffith L, Freedland K, Kissel S, Clouse R: Cognitive behavior therapy for depression in type 2 diabetes mellitus. A randomized, controlled trial. Ann Intern Med 129:613-621, 1998	Harkness et al., 2010
Lustman P.J., L.S. Griffith, K.E. Freedland, et al., Cognitive behavior therapy for depression in type 2 diabetes mellitus: a randomized, controlled trial, Ann. Intern. Med. 129 (8) (1998) 613–621.	Li et al., 2017
Lustman PJ, Clouse RE, Nix BD, et al: Sertraline for prevention of depression recurrence in diabetes mellitus: a randomized, double-blind, placebo-controlled trial. Arch Gen Psychiatry 2006; 63:521–529	Markowitz et al., 2011
Lustman PJ, et al. Cognitive behavior therapy for depression in type 2 diabetes mellitus. A randomized, controlled trial. Ann Intern Med 1998; 129:613–21.	Elliott et al., 2011
Lustman PJ, Freedland KE, Griffith LS, Clouse RE. Fluoxetine for depression in diabetes: a randomized doubleblind placebo-controlled trial. Diabetes Care 2000;23(5): 618–23.	Rayner et al., 2010
Lustman PJ, Freedland KE, Griffith LS, Clouse RE. Fluoxetine for depression in diabetes: a randomized double-blind placebo-controlled trial. Diabetes Care 2000;23:618–23.	Vanderfeltz-Cornelis et al., 2010
Lustman PJ, Freedland KE, Griffith LS, et al: Fluoxetine for depression in diabetes: a randomized double-blind placebocontrolled trial. Diabetes Care 2000; 23:617–623	Markowitz et al., 2011
Lustman PJ, Griffith LS, Clouse RE, et al: Effects of nortriptyline on depression and glycemic control in diabetes: results of a double-blind, placebo-controlled trial. Psychosom Med 1997; 59:241–250	Markowitz et al., 2011
Lustman PJ, Griffith LS, Clouse RE, Freedland KE, Eisen SA, Rubin EH, et al. Effects of nortriptyline on depression and glycemic control in diabetes: results of a double-blind, placebo-controlled trial. Psychosom Med 1997;59:241–50.	Vanderfeltz-Cornelis et al., 2010
Lustman PJ, Griffith LS, Freedland KE, et al: Cognitive behavior therapy for depression in type 2 diabetes mellitus. A randomized, controlled trial. Ann Intern Med 1998; 129:613– 621	Markowitz et al., 2011
Lustman PJ, Griffith LS, Freedland KE, Kissel SS & Clouse RE (1998) Cognitive behavior therapy for depression in type 2 diabetes mellitus. A randomized, controlled trial. Annals of Internal Medicine 129, 613–621.	wang et al., 2008
Lustman PJ, Griffith LS, Freedland KE, Kissel SS, Clouse RE. Cognitive behavior therapy for depression in Type 2 diabetes mellitus. A randomized, controlled trial. Ann Intern Med 1998;129: 613–21.	Vanderfeltz-Cornelis et al., 2010
Lustman PJ, Griffith LS, Freedland KE, Kissel SS, Clouse RE. Cognitive behavior therapy for depression in type 2 diabetes mellitus: a randomized, controlled trial. Ann Intern Med 1998; 129: 613–621	Uchendu et al., 2016
Lustman PJ, Griffith LS, Freedland KE, Kissel SS, Clouse RE. Cognitive behavior therapy for depression in type 2 diabetes: a randomized controlled trial. Ann Intern Med 1998;129:302–6.	Steed et al., 2003
Lustman PJ, GriHith LS, Clouse RE, Freedland KE, Eisen SA, Rubin EH, et al. EHects of nortriptyline on depression and glycemic control in diabetes: results of a double-blind, placebocontrolled trial. Psychosomatic Medicine 1997;59(3):241-50.	Baumeister et al., 2012
Lustman PJ, GriHith LS, Freedland KE, Clouse RE. Fluoxetine for depression in diabetes: a randomized double-blind placebocontrolled trial. Diabetes Care 2000;23(5):618-23.	Baumeister et al., 2012
Lustman PJ, GriHith LS, Freedland KE, Kissel SS, Clouse RE. Cognitive behavior therapy for depression in type 2 diabetes mellitus: a randomized controlled trial. Annals of Internal Medicine 1998;129(8):613-21.	Baumeister et al., 2012
Lustman PJ, Williams MM, Sayuk GS, et al: Factors influencing glycemic control in type 2 diabetes during acute- and maintenance-phase treatment of major depressive disorder with bupropion. Diabetes Care 2007; 30:459–466	Markowitz et al., 2011
Lustman, P. J., Anderson, R. J., Freedland, K. E., de Groot, M., Carney, R. M., & Clouse, R. E. (2000). Depression and poor glycemic control: A meta-analytic review of the literature. Diabetes Care, 23(7), 934–942. https://doi.org/10.2337/diaca re.23.7.934	Vanderfeltz-Cornelis et al., 2020
Lustman, P. J., Griffith, L. S., Clouse, R. E., Freedland, K. E., Eisen, S. A., Rubin, E. H., Carney, R. M., & McGill, J. B. (1997). Effects of nortriptyline on depression and glycemic control in diabetes: Results of a double-blind, placebo-controlled trial. Psychosomatic Medicine, 59(3), 241–250.	Vanderfeltz-Cornelis et al., 2020
Lustman, P. J., Griffith, L. S., Freedland, K. E., Kissel, S. S., & Clouse, R. E. (1998). Cognitive behavior therapy for depression in type 2 diabetes mellitus. A randomized, controlled trial. Annals of Internal Medicine, 129(8), 613-621.	Kok et al., 2015
Lustman, P. J., Griffith, L. S., Freedland, K. E., Kissel, S. S., & Clouse, R. E. (1998). Cognitive behavior therapy for depression in type 2 diabetes mellitus. A randomized, controlled trial. Annals of Internal Medicine, 129(8), 613–621.	Vanderfeltz-Cornelis et al., 2020
Ma Y, Olendzki BC, Merriam PA et al. A randomized clinical trial comparing low-glycemic index versus ADA dietary education among individuals with type 2 diabetes. Nutrition 2008;24:45-56.	Cezaretto et al., 2016
Ma Z, Li M, Chuan-sheng W: Effects of comprehensive psycho-intervention on life quality and carbohydrate metabolism in patients with type 2 diabetes mellitus. Chinese J Clin Rehab 10:15-17, 2006	Harkness et al., 2010
Ma Z, Li M, Wang C. Effects of comprehensive psycho-intervention on life quality and carbohydrate metabolism in patients with type 2 diabetes mellitus. Chin J Clin Rehabil (2006) 10(30):15–7. doi:10.3321/j.issn:1673-8225.2006.30.005	Chapman et al., 2015
Ma Z, Li M, Wang C. Effects of comprehensive psycho-intervention on life quality and carbohydrate metabolism in patients with type 2 diabetes mellitus. Chinese Journal of Clinical Rehabilitation. 2006;10(30): 15–17. Chinese.	Xie et al., 2017
Mackey ER, Herbert L, Monaghan M, Cogen F, Wang J, Streisand R. The feasibility of a pilot intervention for parents of young children newly diagnosed with type 1 diabetes. Clinical Practice in Pediatric Psychology. 2016;4(1):35-50.	Winkley et al., 2020
Maljanian R, Grey N, Staff I, Conroy L. Intensive telephone follow-up to a hospital-based disease management model for patients with diabetes mellitus. Dis Manag 2005;8:15-25.	Cezaretto et al., 2016
Maljanian R, Grey N, Staff I, Conroy L: Intensive telephone follow-up to a hospitalbased disease management model for patients with diabetes mellitus. Dis Manag 8:15-25, 2005	Harkness et al., 2010
Mamene M, Rahmani A, Behshid M. The effect of teaching based collaborative care model on diet habits in diabetes type II: a clinical trial study. Sci J Hamadan Nurs Midwifery Fac. 2014;22(1):41–51.	Azami et al., 2018
Manning R, Jung R, Leese G, Newton R. The comparison of four weight reduction strategies aimed at overweight diabetic patients. Diabet Med 1994;12:409-15	Winkley et al., 2006
Marcus MD, Wing RR, Guare J, Blair EH, Jawad A. Lifetime prevalence of major depression and its effect on treatment outcome in obese type II diabetic patients. Diabetes Care 1992; 15:253–5.	Steed et al., 2003
Mauldon M, Melkus GDE, Cagganello M. Tomando Control: a culturally appropriate diabetes education program for Spanishspeaking individuals with type 2 diabetes mellitus, evaluation of a pilot project. Diabetes Educ. 2006;32(5):751-760.	Gutierrez et al., 2018
Maxwell AE, Hunt IF, Bush MA. Effects of a social support group, as an adjunct to diabetes training, on metabolic control and psychosocial outcomes. Diabetes Educ 1992;18:303–9	Steed et al., 2003
Mazlom S, Firooz M, Hasanzade F, Kimiaee S, Raoufsaeb A. The effect of group counseling on physiological aspect of self-care and HbA1C level of patients with diabetes type II. EBCJ. 2015;5(2):25– 36. 30.	Azami et al., 2018
McEwen MM, Pasvogel A, Gallegos G, Barrera L. Type 2 diabetes self-management social support intervention at the U.S.- Mexico border. Public Health Nurs. 2010;27(4):310-319.	Gutierrez et al., 2018
McEwen MM, Pasvogel A, Murdaugh C, Hepworth J. Effects of a family-based diabetes intervention on behavioral and biological outcomes for Mexican American adults. Diabetes Educ. 2017;43(3):272-285	Gutierrez et al., 2018
McGinnis R, McGrady A, Cox S, Grower-Dowling K: Biofeedback-assisted relaxation in type 2 diabetes. Diabet Care 28:2145-2149, 2005	Harkness et al., 2010
McGrady A, Bailey B, Good M. Controlled study of biofeedback-assisted relaxation in type 1 diabetes. Diabetes Care 1991;14:360-5.	Winkley et al., 2006
McGrady A, Horner J: Role of mood in outcome of biofeedback assisted relaxation therapy in insulin dependent diabetes mellitus. Appl Physiol Biofeedback 24:79-88, 1999	Harkness et al., 2010
McKay H, King D, Eakin E, Seeley J, Glasgow R. The diabetes network internet-based physical activity intervention: a randomized pilot study. Diabetes Care 2001 Aug;24(8):1328-1334. [Medline: 11473065]	Hadjiconstantinou et al., 2016
McKay HG, Glasgow RE, Feil EG, Boles SM, Barrera JM. Internet-based diabetes self-management and support: Initial outcomes from the Diabetes Network project. Rehabilitation Psychology 2002;47(1):31-48. [doi: 10.1037/0090-5550.47.1.31	Hadjiconstantinou et al., 2016
McKay HG, King D, Eakin EG, Seeley JR, Glasgow RE (2001) The diabetes network internet-based physical activity intervention: a randomized pilot study. Diabetes Care 24:1328–1334	Vanderheijden et al., 2013
McMahon GT, Fonda SJ, Gomes HE, Alexis G, Conlin PR. A randomized comparison of online- and telephone-based care management with internet training alone in adult patients with poorly controlled type 2 diabetes. Diabetes Technol Ther 2012 Nov;14(11):1060-1067 [FREE Full text] [doi: 10.1089/dia.2012.0137] [Medline: 22953754]	Hadjiconstantinou et al., 2016
McMahon, 2012	Perrin et al., 2019
Menting J, Tack CJ, van Bon AC, Jansen HJ, van den Bergh JP, Mol MJTM, et al. Web-based cognitive behavioural therapy blended with face-to-face sessions for chronic fatigue in type 1 diabetes: a multicentre randomised controlled trial. Lancet Diabetes Endocrinol (2017) 5(6):448–56. doi: 10.1016/ S2213-8587(17)30098-0	Yang et al., 2020
Menting J, Tack CJ, van Bon AC, Jansen HJ, van den Bergh JP, Mol MJTM, et al. Webbased cognitive behavioural therapy blended with face-to-face sessions for chronic fatigue in type 1 diabetes: a multicentre randomised controlled trial. The Lancet Diabetes and Endocrinology. 2017;5(6):448-56.	Winkley et al., 2020
Miller CK, Kristeller JL, Headings A, et al. (2012) Comparative effectiveness of a mindful eating intervention to a diabetes self-management intervention among adults with type 2 diabetes: A pilot study. Journal of the Academy of Nutrition and Dietetics 112: 1835–1842.	Noordali et al., 2015
Minet LK, Wagner L, Lonvig EM, Hjelmborg J, Henriksen JE. The effect of motivational interviewing on glycaemic control and perceived competence of diabetes self-management in patients with type 1 and type 2 diabetes mellitus after attending a group education programme: A randomised controlled trial. Diabetologia. 2011;54(7):1620-9	Winkley et al., 2020
Moghanloo VA, Moghanloo RA, Moazezi M. ECectiveness of acceptance and commitment therapy for depression, psychological well-being and feeling of guilt in 7-15 years old diabetic children. Iranian Journal of Pediatrics 2015;25(4):e2436. [DOI: http://dx.doi.org/10.5812/ijp.2436]	Thabrew et al., 2018
Mohn J, Graue M, Assmus J, Zoffmann V, Thordarson H, Peyrot M, et al. The effect of guided self-determination on self-management in persons with type 1 diabetes mellitus and HbA 1c >=64 mmol/mol: A group-based randomised controlled trial. BMJ Open. 2017;7(6):e013295	Winkley et al., 2020
Moncrieft A, Llabre M, McCalla JR, et al. Effects of a multicomponent life-style intervention on weight, glycemic control, depressive symptoms, and renal function in low-income, minority patients with type 2 diabetes: results of the Community Approach to Lifestyle Modification for Diabetes randomized controlled trial. Psychosom Med. 2016;78(7):851-860.	Gutierrez et al., 2018
Moore SM, Hardie EA, Hackworth NJ et al. Can the onset of type 2 diabetes be delayed by a groupbased lifestyle intervention? A randomised control trial. Psychol Health 2011;26:485-499.	Cezaretto et al., 2016
Muchmore DB, Springer J, Miller M. Self-monitoring of blood glucose in overweight type 2 diabetic patients. Acta Diabetol 1994;31:215–9.	Steed et al., 2003
Murphy H. R., C. Wadham, G. Rayman, and T. C. Skinner, “Approaches to integrating paediatric diabetes care and structured education: experiences from the families, adolescents, and children’s teamwork study (FACTS),” Diabetic Medicine, vol. 24, no. 11, pp. 1261–1268, 2007.	Liu et al., 2020
Murphy H. R., C. Wadham, J. Hassler-Hurst, G. Rayman, and T. C. Skinner, “Randomized trial of a diabetes self-management education and family teamwork intervention in adolescents with type 1 diabetes,” Diabetic Medicine, vol. 29, no. 8, pp. e249–e254, 2012.	Liu et al., 2020
Naik, A. D., Hundt, N. E., Vaughan, E. M., Petersen, N. J., Zeno, D., Kunik, M., & Cully, J. A. (2019). Effect of telephone-delivered collaborative goal setting and behavioral activation vs enhanced usual care for depression among adults with uncontrolled diabetes: a randomized clinical trial. JAMA Network Open, 2(8), e198634.	Vanderfeltz-Cornelis et al., 2020
Najmi SB, Marasi MR, Hashemipour M, Hovsepian S, Ghasemi M. The perceived selfefficacy and its interrelation with communication in family and glycemic control in adolescents with type 1 diabetes. Pakistan Journal of Medical Sciences. 2013;29(1 SUPPL.):334-9.	Winkley et al., 2020
Nansel TR, Iannotti RJ, Liu A. Clinic-integrated behavioral intervention for families of youth with type 1 diabetes: randomized clinical trial. Pediatrics. 2012;129(4):e866-e73.	Winkley et al., 2020
Nansel TR, Iannotti RJ, Simons-Morton BG, Cox C, Plotnick LP, Clark LM, et al. Diabetes personal trainer outcomes: short-term and 1-year outcomes of a diabetes personal trainer intervention among youth with type 1 diabetes. Diabetes Care. 2007;30(10):2471-7	Winkley et al., 2020
Nansel TR, Laffel LM, Haynie DL, Mehta SN, Lipsky LM, Volkening LK, et al. Improving dietary quality in youth with type 1 diabetes: randomized clinical trial of a family-based behavioral intervention. International Journal of Behavioral Nutrition and Physical Activity. 2015;12(1):58	Winkley et al., 2020
Nathan, H. J., Poulin, P., Wozny, D., Taljaard, M., Smyth, C., Gilron, I., … Shergill, Y. (2017). Randomized trial of the effect of mindfulness-based stress reduction on pain-related disability, pain intensity, health-related quality of life, and A1C in patients with painful diabetic peripheral neuropathy. Clinical Diabetes, 35(5), 294–304. https://doi.org/10.2337/cd17-0077	Ni et al., 2020
Nesari M, Zakerimoghadam M, Rajab A, Bassampour S, Faghihzadeh S. Effect of telephone follow-up on adherence to a diabetes therapeutic regimen. Jpn J Nurs Sci. 2010;7(2):121–8.	Azami et al., 2018
Newby J, Robins L, Wilhelm K, Smith J, Fletcher T, Gillis I et al. Web -based cognitive behavior therapy for depression in people with diabetes mellitus: a randomized controlled trial. J Med Internet Res 2017; 19 : e157.	Schmidt et al., 2018
Newby, J., Robins, L., Wilhelm, K., Smith, J., Fletcher, T., Gillis, I., Ma, T., Finch, A., Campbell, L., & Andrews, G. (2017). Web-based cognitive behavior therapy for depression in people with diabetes mellitus: a randomized controlled trial. Journal of Medical Internet Research, 19(5), e157.	Vanderfeltz-Cornelis et al., 2020
Nicolucci A, Balducci S, Cardelli P, Zanuso S, Pugliese G (2011) Improvement of quality of life with supervised exercise training in subjects with type 2 diabetes mellitus. Arch Intern Med 171:1951– 1953	Vanderheijden et al., 2013
Nobis S, Lehr D, Ebert D, Baumeister H, Snoek F, Riper H, et al. Efficacy of a web-based intervention with mobile phone support in treating depressive symptoms in adults with type 1 and type 2 diabetes: a randomized controlled trial. Diabetes Care 2015 May;38(5):776-783. [doi: 10.2337/dc14-1728] [Medline: 25710923]	Hadjiconstantinou et al., 2016
O'Kane M, Bunting B, Copeland M, Coates V, ESMON study group: Efficacy of self monitoring of blood glucose in patients with newly diagnosed type 2 diabetes (ESMON study): randomised controlled trial. BMJ 336:1177, 2008	Harkness et al., 2010
Olivares J, Mendez F, Bermejo y M R, Ros C. Effectos de un programa de entrenamiento a padres sobres las barreras al cumplimiento en ninos con diabetes insulinodependeniente. Psicologia Conductual. 1997;5:199-218.	Winkley et al., 2006
Orr, R., Tsang, T., Lam, P., Comino, E., Singh, M.F., 2006. Mobility impairment in type 2 diabetes: association with muscle power and effect of Tai Chi intervention. Diabet. Care 29, 2120–2122.	Yu et al., 2018
Pacaud D, Kelley H, Downey A, Chiasson M. Successful delivery of diabetes self-care education and follow-up through eHealth media. Can J Diabetes 2012;36(5):257-262	Hadjiconstantinou et al., 2016
Paile-Hyvarinen M, Wahlbeck K, Eriksson JG. Quality of life and metabolic status in mildly depressed patients with Type 2 diabetes treated with paroxetine: a double-blind randomised placebo controlled 6-month trial. BMC Fam Pract 2007:8–34	Vanderfeltz-Cornelis et al., 2010
Paile-Hyvärinen M, Wahlbeck K, Eriksson JG. Quality of life and metabolic status in mildly depressed patients with type 2 diabetes treated with paroxetine: a double-blind randomised placebo controlled 6-month trial. BMC Family Practice 2007;8:34.	Baumeister et al., 2012
Paile-Hyvarinen M, Wahlbeck K, Eriksson JG. Quality of life and metabolic status in mildly depressed women with Type 2 diabetes treated with paroxetine: a single-blind randomised placebo controlled trial. BMC Fam Pract 2003;4:7	Vanderfeltz-Cornelis et al., 2010
Paile-Hyvärinen M, Wahlbeck K, Eriksson JG. Quality of life and metabolic status in mildly depressed women with type 2 diabetes treated with paroxetine: a single-blind randomized placebo controlled trial. BMC Family Practice 2003;4:7.	Baumeister et al., 2012
Paile-Hyvarinen M, Wahlbeck K, Eriksson JG: Quality of life and metabolic status in mildly depressed patients with type 2 diabetes treated with paroxetine: a double-blind randomised placebo controlled 6-month trial. BMC Fam Pract 2007; 8:34–41	Markowitz et al., 2011
Paile-Hyvarinen M, Wahlbeck K, Eriksson JG: Quality of life and metabolic status in mildly depressed women with type 2 diabetes treated with paroxetine: a single-blind randomised placebo controlled trial. BMC Fam Pract 2003; 4:7–13	Markowitz et al., 2011
Paile-Hyvärinen, M., Wahlbeck, K., & Eriksson, J. G. (2003). Quality of life and metabolic status in mildly depressed women with type 2 diabetes treated with paroxetine: A single-blind randomised placebo controlled trial. BMC Family Practice, 4(1), 7.	Vanderfeltz-Cornelis et al., 2020
Paile-Hyvarinen, M., Wahlbeck, K., & Eriksson, J. G. (2007). Quality of life and metabolic status in mildly depressed patients with type 2 diabetes treated with paroxetine: A double-blind randomised placebo controlled 6-month trial. BMC Family Practice, 8, 34. https://doi.org/10.1186/1471-2296-8-34	Vanderfeltz-Cornelis et al., 2020
Pan S. Effect of psychological nursing care on type 2 diabetes patients with depression disorder. J Med Theor Pract (2012) 25(22):2839–41. doi:10.3969/j. issn.1001-7585.2012.22.079	Chapman et al., 2015
Pan, H., Feng, Y., 2008. Experimental research of baduanjin on rehabilitation of type 2 diabetes mellitus patients. J. Guangzhou Univ. Tradit. Chin. Med. 25, 196–199.	Yu et al., 2018
Penckofer S.M., C. Ferrans, P. Mumby, et al., A psychoeducational intervention (SWEEP) for depressed women with diabetes, Ann. Behav. Med. 44 (2) (2012) 192–206.	Li et al., 2017
Penckofer SM, Ferrans C, Mumby P, Byrn M, Emanuele MA, Harrison PR et al. A psychoeducational intervention (SWEEP) for depressed women with diabetes. Ann Behav Med 2012; 44: 192–206.	Uchendu et al., 2016
Penckofer SM, Ferrans C, Mumby P, ByrnM, EmanueleMA, Harrison PR, et al. A psychoeducational intervention (SWEEP) for depressed women with diabetes. Ann Behav Med (2012) 44(2):192–206. doi: 10.1007/s12160-012-9377-2	Yang et al., 2020
Penckofer SM, Ferrans C, Mumby P, et al. A psychoeducational intervention (SWEEP) for depressed women with diabetes. Ann Behav Med. 2012;44(2):192–206	Xie et al., 2017
Penckofer, S. M., Ferrans, C., Mumby, P., Byrn, M., Emanuele, M. A., Harrison, P. R., & Durazo-Arvizu, R. A., & Lustman, P. (2012). A psychoeducational intervention (SWEEP) for depressed women with diabetes. Annals of Behavioral Medicine, 44(2), 192–206.	Vanderfeltz-Cornelis et al., 2020
Penckofer, S. M., Ferrans, C., Mumby, P., Byrn, M., Emanuele, M. A., Harrison, P. R., …Lustman, P. (2012). A psychoeducational intervention (SWEEP) for depressed women with diabetes. Annals of Behvioral Medicine, 44(2), 192-206.	Kok et al., 2015
Peng M, Ou X, Wang X. The influence of psychological intervention on negative emotion and glucose level control of patients with type 2 diabetes. Int J Nurs (2009) 28(1):102–5.	Chapman et al., 2015
Peng Y, Jiang Y, Zhou H. Effect of personal psychological nursing on medication treatment of type 2 diabetes. Pract Cardio Cerebr Pulm Vasc Dis (2010) 18(6):731–2. doi:10.3969/j.issn.1008-5971.2010.06.018	Chapman et al., 2015
Peng, D., Liu, Y., Shen, Y., He, Q., Zeng, M., Feng, W., et al., 2015. Influence of eight rrigrams boxing on the anxiety state of type2 diabetes mellitus. Henan Tradit. Chin. Med. 35, 774–775.	Yu et al., 2018
Petrak F, Herpertz S, Albus C, Hermanns N, Hiemke C, Hiller W, et al. Cognitive behavioral therapy versus sertraline in patients with depression and poorly controlled diabetes: The Diabetes and Depression (DAD) Study: A randomized controlled multicenter trial. Diabetes Care. 2015;38(5):767- 75	Winkley et al., 2020
Petrak F, Herpertz S, Albus C, Hermanns N, Hiemke C, Hiller W, et al. Cognitive behavioral therapy versus sertraline in patients with depression and poorly controlled diabetes: The Diabetes and Depression (DAD) Study: A randomized controlled multicenter trial. Diabetes Care (2015) 38(5):767–75. doi: 10.2337/dc14-1599	Yang et al., 2020
Peyrot M, Rubin RR. Levels and risks of depression and anxiety symptomatology among diabetic adults. Diabetes Care 1997;20:585–90.	Steed et al., 2003
Pibernik-Okanovic, 2015	Perrin et al., 2019
Pibernik-Okanovic, M., Begic, D., Ajdukovic, D., Andrijasevic, N., & Metelko, Z. (2009). Psychoeducation versus treatment as usual in diabetic patients with subthreshold depression: Preliminary results of a randomized controlled trial. Trials, 10, 78.	Vanderfeltz-Cornelis et al., 2020
Pibernik-Okanovic, M., Begic, D., Ajdukovic, D., Andrijasevic, N., & Metelko, Z. (2009). Psychoeducation versus treatment as usual in diabetic patients with subthreshold depression: preliminary results of a randomized controlled trial. Trials, 10, 78-86.	Kok et al., 2015
Pibernik-Okanovic, M., Hermanns, N., Ajdukovic, D., Kos, J., Prasek, M., Sekerija, M., & Vucuc, L. M. (2015). Does treatment of subsyndromal depression improve depression-related and diabetes-related outcomes? A randomised controlled comparison of psychoeducation, physical exercise and enhanced treatment as usual. Trials, 16, 305.	Vanderfeltz-Cornelis et al., 2020
Piette J, Weinberger M, McPhee S: The effect of automated calls with telephone nurse follow-up on patient-centered outcomes of diabetes care: a randomized, controlled trial. Med Care 38:218-230, 2000	Harkness et al., 2010
Piette J.D., C. Richardson, J. Himle, S. Duffy, T. Torres, M. Vogel, et al., A randomized trial of telephone counseling plus walking for depressed diabetes patients, Med. Care 49 (2011) 641.	Li et al., 2017
Piette JD, Richardson C, Himle J, Duffy S, Torres T, Vogel M et al. A randomized trial of telephone counseling plus walking for depressed diabetes patients. Med Care 2011; 49: 641.	Uchendu et al., 2016
Piette JD, Richardson C, Himle J, Duffy S, Torres T, Vogel M, et al. A randomized trial of telephonic counseling plus walking for depressed diabetes patients. Med Care (2011) 49(7):641–8. doi: 10.1097/MLR.0b013e318215d0c9	Yang et al., 2020
Piette JD, Richardson C, Himle J, DuHy S, Torres T, Vogel M, et al. A randomized trial of telephonic counselling plus walking for depressed diabetes patients. Medical Care 2011;49(7):641-8.	Baumeister et al., 2012
Piette JD, Weinberger M, McPhee SJ. The effect of automated calls with telephone nurse follow-up on patient-centered outcomes of diabetes care: a randomized, controlled trial. Med Care 2000;38:218–30.	Steed et al., 2003
Piette JD, Weinberger M, McPhee SJ. The effect of automated calls with telephone nurse follow-up on patient-centered outcomes of diabetes care: a randomized, controlled trial. Med Care. 2000;38(2):218-230.	Gutierrez et al., 2018
Piette, J. D., Richardson, C., Himle, J., Duffy, S., Torres, T., Vogel, M., …Valenstein, M. (2011). A randomized trial of telephonic counseling plus walking for depressed diabetes patients. Medical Care, 49(7), 641-648.	Kok et al., 2015
Piette, J. D., Richardson, C., Himle, J., Duffy, S., Torres, T., Vogel, M., Barber, K., & Valenstein, K. (2011). A randomized trial of telephone counseling plus walking for depressed diabetes patients. Medical Care 49(7), 641.	Vanderfeltz-Cornelis et al., 2020
Piette, J.D., Richardson, C., Himle, J., Duffy, S., Torres, T., Vogel, M. et al. (2011) A randomized trial of telephonic counseling plus walking for depressed diabetes patients. Med. Care 49, 641–648	wang et al., 2017
Plotnikoff RC, Eves N, Jung M, Sigal RJ, Padwal R, Karunamuni N (2010) Multicomponent, home-based resistance training for obese adults with type 2 diabetes: a randomized controlled trial. International J Obes 34:1733–1741	Vanderheijden et al., 2013
Pouwer F, Snoek F, van der Ploeg H, Ader H, Heine R. Monitoring of psychological well-being in outpatients with diabetes. Effects on mood, HbA1c and the patient's evaluation of the quality of diabetes care: a randomized controlled trial. Diabetes Care 2001;24:1929-35.	Winkley et al., 2006
Pouwer F, Snoek F, van der Ploeg H, Adèr H, Heine R: Monitoring of psychological well-being in outpatients with diabetes: effects on mood, HbA(1c), and the patient's evaluation of the quality of diabetes care: a randomized controlled trial. Diabet Care 24:1929-1935, 2001	Harkness et al., 2010
Price K. J., J. A. Knowles, M. Fox et al., “Effectiveness of the kids in control of food (KICk-OFF) structured education course for 11–16 year olds with type 1 diabetes,” Diabetic Medicine, vol. 33, no. 2, pp. 192–203, 2016.	Liu et al., 2020
Putiri, A.L., Lovejoy, J.C., Gillham, S., Sasagawa, M., Bradley, R., Sun, G.C., 2012. Psychological effects of Yi Ren Medical Qigong and progressive resistance training in adults with type 2 diabetes mellitus: a randomized controlled pilot study. Altern. Ther. Health Med. 18, 30–34.	Yu et al., 2018
Pyatak E, Carandang K, Vigen C, Blanchard J, Diaz J, Concha-Chavez A, et al. Occupational therapy intervention improves glycemic control and quality of life among young adults with diabetes: the resilient, empowered, active living with diabetes (REAL Diabetes) randomized controlled trial. Diabetes care. 2018;41(4):696-704.	Winkley et al., 2020
Qin Y, Gong Y, Li H, et al. Effect of psychosocial intervention on type 2 diabetes patients with depression. China Practical Medicine. 2012;7(16): 257–258. Chinese.	Xie et al., 2017
Qiu Z, Wang D, Ma H. Effect of antidepressant and psycho-intervention for depression in elderly patients with type 2 diabetes. Chinese Journal of Rehabilitation Medicine. 2005;20(6):456–457. Chinese.	Xie et al., 2017
Qu W, Meng P. Relationship between blood glucose levels in patients with type 2 diabetes mellitus, depression and anxiety and the anti-depression/anxiety intervention. Chinese Journal of Clinical Rehabilitation 2005;9(24):213-5	Baumeister et al., 2012
Quinn CC, Shardell MD, Terrin ML, Barr EA, Ballew SH, Gruber-Baldini AL. Cluster-randomized trial of a mobile phone personalized behavioral intervention for blood glucose control. Diabetes Care 2011;34:1934-1942.	Cezaretto et al., 2016
Quinn, 2011	Perrin et al., 2019
Razi SP, Sadeghi M, Nasrabadi ARN, Ebrahimi H, Kazemnejad A. The effect of education based on the empowerrment model and family-center empowerrment model on knowledge and metabolic control of patients with type 2 diabetes mellitus. KNH. 2013;9(1): 48–54. 29.	Azami et al., 2018
Rees G, O'Hare F, Saeed M, Sudholz B, Sturrock BA, Xie J et al. Problem -solving therapy for adults with diabetic retinopathy and diabetes -specific distress: a pilot randomized controlled trial. BMJ Open Diabetes Res Care 2017; 5 : e000307	Schmidt et al., 2018
Reid RD, Tulloch HE, Sigal RJ et al (2010) Effects of aerobic exercise, resistance exercise or both, on patient-reported health status and well-being in type 2 diabetes mellitus: a randomised trial. Diabetologia 53:632–640	Vanderheijden et al., 2013
Ren M, Wei H, Gao G. Application of morita therapy and relaxation therapy in diabetes patients’ health education. J Qilu Nurs (2007) 7:96–7. doi:10.3969/j. issn.1006-7256.2007.07.101	Chapman et al., 2015
Reza A, Moghadam S, Farzaneh H-A, Hamidreza BV, Hossein KM, Ali B. Evaluation of the effect of self-care education based on Vark learning style on HbA1c and FBS in patients with type II diabetes. Medsurg Nurs. 2016;5(2):67–76.	Azami et al., 2018
Ridge K, Bartlett J, Cheah Y, Thomas S, Lawrence-Smith G, Winkley K, et al. Do the effects of psychological treatments on improving glycemic control in type 1 diabetes persist over time? A long-term follow-up of a randomized controlled trial. Psychosom Med (2012) 74(3):319–23. doi: 10.1097/ PSY.0b013e31824c181b	Yang et al., 2020
Robertson, J. Evaluation of an andragogical intervention on the self-care behaviors of adults with non-insulin dependent diabetes mellitus. 2004. Unpublished PhD thesis, University of Arkansas.	Harkness et al., 2010
Robling M, McNamara R, Bennert K, Butler CC, Channon S, Cohen D, et al. The effect of the Talking Diabetes consulting skills intervention on glycaemic control and quality of life in children with type 1 diabetes: cluster randomised controlled trial (DEPICTED study). Bmj. 2012;344:e2359.	Winkley et al., 2020
Rollnick S, Miller WR, Butler C. Motivational interviewing in health care: helping patients change behavior: Guilford Press; 2008.	Berhe et al., 2020
Rondags S, de Wit M, Twisk JW, Snoek FJ. Effectiveness of HypoAware, a Brief Partly Web-Based Psychoeducational Intervention for Adults With Type 1 and Insulin-Treated Type 2 Diabetes and Problematic Hypoglycemia: A Cluster Randomized Controlled Trial. Diabetes Care. 2016;39(12):2190-6.	Winkley et al., 2020
Rosal M, Olendzki B, Reed G, Gumieniak O, Scavron J, Ockene I: Diabetes selfmanagement among low-income Spanish-speaking patients: a pilot study. Ann Behav Med 29:225-235, 2005	Harkness et al., 2010
Rosal MC, Olendzki B, Reed GW, Gumieniak O, Scavron J, Ockene I. Diabetes self-management among low-income Spanish-speaking patients: a pilot study. Ann Behav Med 2005;29:225-235.	Cezaretto et al., 2016
Rosal MC, Olendzki B, Reed GW, Gumieniak O, Scavron J, Ockene I. Diabetes self-management among low-income Spanish-speaking patients: a pilot study. Ann Behav Med. 2005;29(3):225-235.	Gutierrez et al., 2018
Rosenzweig S, Reibel DK, Greeson JM, et al. (2007) Mindfulness-based stress reduction is associated with improved glycemic control in type 2 diabetes mellitus: A pilot study. Alternative Therapies in Health & Medicine 13: 36–38.	Noordali et al., 2015
Rossello JM, Jimenez Chafey MI: Cognitive-behavioral group therapy for depression in adolescents with diabetes: a pilot study. Revista Interamericana de Psicologia 2006; 40:219–226	Markowitz et al., 2011
Rost K, Flavin K, Cole K, McGill J: Change in metabolic control and functional status after hospitalization. Impact of patient activation intervention in diabetic patients. Diabet Care 14:881-889, 1991	Harkness et al., 2010
Rostami S, Naseri M, Dashtbozorgi B, Zarea K, Qhahfarrokhi KR, Haghighizadeh MH. ECects of Group Training on Depression and Anxiety among Patients with Type I Diabetes: a Randomized Clinical Trial. International Journal of Pediatrics 2016;4(5):1777-86.	Thabrew et al., 2018
Rungreangkulkij, S., Wongtakee, W., & Thongyot, S. (2011). Buddhist group therapy for diabetes patients with depressive symptoms. Archives of Psychiatric Nursing, 25(3), 195-205	Kok et al., 2015
Ruusunen A, Voutilainen S, Karhunen L et al. How does lifestyle intervention affect depressive symptoms? Results from the Finnish Diabetes Prevention Study. Diabet Med 2012;29:e126-e132.	Cezaretto et al., 2016
Sacco WP, Malone JI, Morrison AD, Friedman A, Wells K. Effect of a brief, regular telephone intervention by paraprofessionals for type 2 diabetes. J Behav Med 2009;32:349-359.	Cezaretto et al., 2016
Sadeghi M, Nikbakht NA, Ebrahimi H, Kazemnejad A. Comparison of the impact of education based on the empowerrment model and family-center empowerrment model on knowledge and metabolic control of patients with type 2 diabetes mellitus. J Nurs Educ. 2013;2(3):18–27.	Azami et al., 2018
Safford MM, Andreae S, Cherrington AL, Martin MY, Halanych J, Lewis M, et al. Peer coaches to improve diabetes outcomes in rural Alabama: a cluster randomized trial. The Annals of Family Medicine. 2015;13(Suppl 1)	Winkley et al., 2020
Safren AS, Gonzalez JS, Wexler DJ, et al. A randomized controlled trial of cognitive behavioral therapy for adherence and depression (CBT-AD) in patients with uncontrolled type 2 diabetes. Diabetes Care. 2014;37(3):625–633	Xie et al., 2017
Safren S.A., J.S. Gonzalez, D.J. Wexler, et al., A randomized controlled trial of cognitive behavioral therapy for adherence and depression (CBT-AD) in patients with uncontrolled type 2 diabetes, Diabetes Care 37 (3) (2014) 625–633	Li et al., 2017
Safren SA, Gonzalez JS, Wexler DJ et al. A randomized controlled trial of cognitive behavioral therapy for adherence and depression (CBT-AD) in patients with uncontrolled type 2 diabetes. Diabetes Care 2014;37:625-633.	Cezaretto et al., 2016
Safren SA, Gonzalez JS, Wexler DJ, Psaros C, Delahanty LM, Blashill AJ et al. A randomized controlled trial of cognitive behavioral therapy for adherence and depression (CBTAD) in patientswith uncontrolled type 2 diabetes. Diabetes Care 2014; 37: 625–633.	Uchendu et al., 2016
Safren SA, Gonzalez JS, Wexler DJ, Psaros C, Delahanty LM, Blashill AJ, et al. A randomized controlled trial of cognitive behavioral therapy for adherence and depression (CBT-AD) in patients with uncontrolled type 2 diabetes. Diabetes Care (2014) 37(3):625–33. doi: 10.2337/dc13-0816	Yang et al., 2020
Safren, S. A., Gonzalez, J. S., Wexler, D. J., Psaros, C., Delahanty, L. M., Blashill, A. J., Margolina, A. I., & Cagliero, E. (2014). A randomized controlled trial of cognitive behavioral therapy for adherence and depression (CBT-AD) in patients with uncontrolled type 2 diabetes. Diabetes Care, 37(3), 625–633.	Vanderfeltz-Cornelis et al., 2020
Safren, S.A., Gonzalez, J.S., Wexler, D.J., Psaros, C., Delahanty, L.M., Blashill, A.J. et al. (2014) A randomized controlled trial of cognitive behavioral therapy for adherence and depression (CBT-AD) in patients with uncontrolled type 2 diabetes. Diabetes Care 37, 625–633	wang et al., 2017
Sang Y. Effect of psychosocial intervention on depression in patients with diabetes mellitus. Qilu Nursing Journal. 2013;19(1):109–110. Chinese.	Xie et al., 2017
Saßmann H, de Hair M, Danne T, Lange K. Reducing stress and supporting positive relations in families of young children with type 1 diabetes: A randomized controlled study for evaluating the effects of the DELFIN parenting program. BMC pediatrics. 2012;12(1):152	Winkley et al., 2020
Satin W, La Greca A, Zigo M, Skyler J. Diabetes in adolescence: effects of multifamily group intervention and parent simulation of diabetes. J Pediatr Psychol 1989;14:259-75.	Winkley et al., 2006
Schachinger H., K. Hegar, N. Hermanns et al., “Randomized controlled clinical trial of blood glucose awareness training (BGAT III) in Switzerland and Germany,” Journal of Behavioral Medicine, vol. 28, no. 6, pp. 587–594, 2005.	Liu et al., 2020
Schneider, K. L., Panza, E., Handschin, B., Ma, Y., Busch, A. M., Waring, M. E., Appelhans, B. M., Whited, M. C., Keeney, J., Kern, D., Blendea, M., Ockene, I., & Pagoto, S. L. (2016). Feasibility of pairing behavioral activation with exercise for women with type 2 diabetes and depression: The get it study pilot randomized controlled trial. Behavior Therapy, 47(2), 198–212.	Vanderfeltz-Cornelis et al., 2020
Schroevers MJ, Tovote KA, Keers JC, et al. (2013) Individual mindfulness-based cognitive therapy for people with diabetes: A pilot randomized controlled trial. Mindfulness 6: 99–100.	Noordali et al., 2015
Schroevers MJ, Tovote KA, Keers JC, Links TP, Sanderman R, Fleer J. Individual mindfulness -based cognitive therapy for people with diabetes: a pilot randomized controlled trial . Mindfulness 2015; 6: 99 –110.	Schmidt et al., 2018
Schroevers MJ, Tovote KA, Keers JC, Links TP, Sanderman R, Fleer J. Individual mindfulness-based cognitive therapy for people with diabetes: a pilot randomized controlled trial. Mindfulness. 2015;6(1):99-110.	Winkley et al., 2020
Schroevers, 2015	Perrin et al., 2019
Schroevers, M. J., Tovote, K. A., Keers, J. C., Links, T. P., Sanderman, R., & Fleer, J. (2015). Individual mindfulness-based cognitive therapy for people with diabetes: A pilot randomized controlled trial. Mindfulness (N Y), 6(1), 99–110. https://doi.org/10.1007/s1267 1-013-0235-5	Ni et al., 2020
Scott R, Beaven D, Stafford J. The effectiveness of diabetes education for non-insulin dependent diabetic persons. Diab Educ 1984;10:36–9.	Steed et al., 2003
Scott R, Beaven D, Stafford J: The effectiveness of diabetes education for non-insulindependent diabetic persons. Diabetes Educ 10:36-39, 1984	Harkness et al., 2010
SCT-MD-24 2006. A double-blind flexible-dose comparison of the safety and efficacy of escitalopram and placebo in the treatment of major depressive disorder in diabetic patients. Forest Laboratories clinical trial 2006	Rayner et al., 2010
Serlachius A, Scratch S, Northam E, Frydenberg E, Lee K, Cameron F. A randomized controlled trial of cognitive behaviour therapy to improve glycaemic control and psychosocial wellbeing in adolescents with type 1 diabetes. Journal of health psychology. 2016;21(6):1157-69.	Winkley et al., 2020
Shakibazadeh E, Bartholomew LK, Rashidian A, Larijani B. Persian diabetes self-management education (PDSME) program: evaluation of effectiveness in Iran. Health Promot Int. 2015;31(3): 623–34.	Azami et al., 2018
Sharif F, Masoudi M, Ghanizadeh A, Dabbaghmanesh MH, Ghaem H, Masoumi S. The effect of cognitive-behavioral group therapy on depressive symptoms in people with type 2 diabetes: A randomized controlled clinical trial. Iran J Nurs Midwifery Res (2014) 19(5):529–36.	Yang et al., 2020
Sharif F, Masoudi M, Ghanizadeh A, Dabbaghmanesh MH, Ghaem H, Masoumi S. The effect of cognitive-behavioral group therapy on depressive symptoms in people with type 2 diabetes: a randomized controlled clinical trial. Iran J Nurs Midwifery Res. 2014;19(5):529–536.	Xie et al., 2017
Sharif F., M. Masoudi, A. Ghanizadeh, et al., The effect of cognitive-behavioral group therapy on depressive symptoms in people with type 2 diabetes: a randomized controlled clinical trial, Iran. J. Nurs. Midwifery Res. 19 (5) (2014) 529.	Li et al., 2017
Shayeghian Z, Hassanabadi H, Aguilar-Vafaie ME, Amiri P, Besharat MA. A Randomized Controlled Trial of Acceptance and Commitment Therapy for Type 2 Diabetes Management: The Moderating Role of Coping Styles. PloS One (2016) 11(12):e0166599. doi: 10.1371/journal.pone.0166599	Yang et al., 2020
Shenoy S, Guglani R, Sandhu JS (2010) Effectiveness of an aerobic walking program using heart rate monitor and pedometer on the parameters of diabetes control in Asian Indians with type 2 diabetes. Prim Care Diabetes 4:41–45	Vanderheijden et al., 2013
Siebolds M, Gaedeke O, Schwedes U, SMBG Study Group: Self-monitoring of blood glucose--psychological aspects relevant to changes in HbA1c in type 2 diabetic patients treated with diet or diet plus oral antidiabetic medication. Pat Educ Couns 62:104-110, 2006	Harkness et al., 2010
Siebolds M, Gaedeke O, Schwedes U. Self-monitoring of blood glucose--psychological aspects relevant to changes in HbA1c in type 2 diabetic patients treated with diet or diet plus oral antidiabetic medication. Patient Educ Couns 2006;62:104-110.	Cezaretto et al., 2016
Sigurdardottir, 2009	Perrin et al., 2019
Simon G, Katon W, Lin E, Rutter C, Manning W, Von Korff M, Ciechanowski P, Ludman E, Young B: Cost effectiveness of systematic depression treatment among people with diabetes mellitus. Arch Gen Psychiatry 64:65-72, 2007	Harkness et al., 2010
Simson U, Nawarotzky U, Friese G, et al: Psychotherapy intervention to reduce depressive symptoms in patients with diabetic foot syndrome. Diabet Med 2008; 25:206–212	Markowitz et al., 2011
Simson U, Nawarotzky U, Friese G, Porck W, Schottenfeld-Naor Y, Hahn S, et al. Psychotherapy intervention to reduce depressive symptoms in patients with diabetic foot syndrome. Diabet Med 2008;25:206–12.	Vanderfeltz-Cornelis et al., 2010
Simson U, Nawarotzky U, Friese G, Porck W, SchottenfeldNaor Y, Hahn S, et al. Psychotherapy intervention to reduce depressive symptoms in patients with diabetic foot syndrome. Diabetic Medicine 2008;25(2):206-12.	Baumeister et al., 2012
Simson, U., Nawarotzky, U., Friese, G., Porck, W., Schottenfeld-Naor, Y., Hahn, S., …Kruse, J. (2008). Psychotherapy intervention to reduce depressive symptoms in patients with diabetic foot syndrome. Diabetic Medicine, 25(2), 206-212.	Kok et al., 2015
Simson, U., Nawarotzky, U., Friese, G., Porck, W., Schottenfeld-Naor, Y., Hahn, S., Scherbaum, W. A., & Kruse, J. (2008). Psychotherapy intervention to reduce depressive symptoms in patients with diabetic foot syndrome. Diabetic Medicine., 25(2), 206–212.	Vanderfeltz-Cornelis et al., 2020
Sinclair, 2013	Perrin et al., 2019
Smith L, Weinert C. Telecommunication support for rural women with diabetes. Diabetes Educ 2000;26(4):645-655. [Medline: 11140073]	Hadjiconstantinou et al., 2016
Snoek FJ, et al. Cognitive behavioural therapy (CBT) compared with blood glucose awareness training (BGAT) in poorly controlled type 1 diabetic patients: long-term effects on HbA moderated by depression. A randomized controlled trial. Diabet Med 2008;25:1337–42.	Elliott et al., 2011
Snoek FJ, van der Ven NC, Lubach CH, Chatrou M, Ader HJ, Heine RJ, et al. Effects of cognitive behavioural group training (CBGT) in adult patients with poorly controlled insulin-dependent (type 1) diabetes: a pilot study. Patient Educ Couns 2001;45:143–8.	Steed et al., 2003
Snoek FJ, van der Ven NC, Twisk JW, Hogenelst MH, TrompWever AM, van der Ploeg HM et al. Cognitive behavioural therapy (CBT) compared with blood glucose awareness training (BGAT) in poorly controlled Type 1 diabetic patients: long-term effects on HbA moderated by depression. A randomized controlled trial. Diabet Med 2008; 25: 1337–1342.	Uchendu et al., 2016
Snoek FJ, van der Ven NC, Twisk JW, Hogenelst MH, Tromp-Wever AM, van der Ploeg HM, et al. Cognitive behavioural therapy (CBT) compared with blood glucose awareness training (BGAT) in poorly controlled Type 1 diabetic patients: long-term effects on HbA moderated by depression. A randomized controlled trial. Diabetes Med (2008) 25(11):1337–42. doi: 10.1111/j.1464- 5491.2008.02595.x	Yang et al., 2020
Snoek FJ, Van Der Ven NCW, Twisk JWR, Hogenelst MHE, Tromp-Wever AME, Van Der Ploeg HM, et al. Cognitive behavioural therapy (CBT) compared with blood glucose awareness training (BGAT) in poorly controlled Type 1 diabetic patients: Long-term effects on HbA1c moderated by depression. A randomized controlled trial. Diabetic Medicine. 2008;25(11):1337-42	Winkley et al., 2020
Solof B. The Therapist’s Guide to Addiction Medicine: A Handbook for Addiction Counselors and Therapists: Central Recovery Press, LLC; 2013.	Berhe et al., 2020
Spencer, 2011	Perrin et al., 2019
Spiegel G., A. Bortsov, F. K. Bishop et al., “Randomized nutrition education intervention to improve carbohydrate counting in adolescents with type 1 diabetes study: is more intensive education needed?,” Journal of the Academy of Nutrition and Dietetics, vol. 112, no. 11, pp. 1736–1746, 2012.	Liu et al., 2020
Spiess K, Sachs G, Pietschmann P, Prager R. A program to reduce onset distress in unselected type 1 diabetic patients:effects on psychological variables and metabolic control. Eur J Endocrinol 1995;132:580-6	Winkley et al., 2006
Spiess K, Sachs G, Pietschmann P, Prager R. A program to reduce onset distress in unselected type I diabetic patients: effects on psychological variables and metabolic control. Eur J Endocrinol 1995;132:580–6	Steed et al., 2003
Spiess K, Sachs G, Pietschmann P, Prager R: A program to reduce onset distress in unselected type I diabetic patients: effects on psychological variables and metabolic control. Eur J Endocrinol 132:580-586, 1995	Harkness et al., 2010
Stenstrom U, Goth A, Carlsson C, Andersson P-O. Stress management training as related to glycaemic control and mood in adults with Type 1 diabetes mellitus. Diabet Res & Clin Pract 2003;60:147-52.	Winkley et al., 2006
Sturt J, Dennick K, Hessler D, Hunter BM, Oliver J, Fisher L. Effective interventions for reducing diabetes distress: systematic review and meta-analysis. International Diabetes Nursing. 2015; 12(2):40–55.	Berhe et al., 2020
Sturt, 2008	Perrin et al., 2019
Sun B, Ban B, Sun H. Effects of diabetes education and psychological intervention on comprehensive treatment of type 2 diabetes. Chin J Clin Psychol (2005) 13(4):483–5. doi:10.3969/j.issn.1005-3611.2005.04.039	Chapman et al., 2015
Sun F, Fang R, Cheng J. A control study of effect of comprehensive psychological intervention for patients with type 2 diabetes. Health Psychol J (2002) 10(6):465–6. doi:10.3969/j.issn.1005-1252.2002.06.039	Chapman et al., 2015
Sun H, Zhang Q. Effects of psychological interventions on depression and glucose metabolism of low-income people with type 2 diabetes. China Clin Pract Med (2009) 3(11):96–7. doi:10.3760/cma.j.issn1673-8799.2009.11.62	Chapman et al., 2015
Sun Q, Duan W, Chen K, et al. Effect of paroxetine associated with psychological intervention on depression in type 2 diabetic patients. Chinese Journal of General Practice. 2006;9(10):805–806. Chinese	Xie et al., 2017
Sun Yan LZ. Li Guiliang Influence study of group-based cognitive behavioral therapy in glycometabolism and common negative emotions of anxiety and depression for T2DM patients. Chin J Pract Nervous Dis (2015) 18(23):15–7.	Yang et al., 2020
Sun ZX. Treatment of 60 Cases of Diabetes with Depression by Integrative Chinese and Western Medicine. CJGMCM. 2009;24 (10):1951-1952.	Li et al., 2020
Sun, G.C., Lovejoy, J.C., Gillham, S., Putiri, A., Sasagawa, M., Bradley, R., 2010. Effects of Qigong on glucose control in type 2 diabetes: a randomized controlled pilot study. Diabet. Care 33, e8.	Yu et al., 2018
Sutton AJ, Abrams KR, Jones DR, Sheldon TA, Song F: Systematic reviews of trials and other studies. Health Technol Assess 1998, 2:1–276.	Huang et al., 2013
Svoren B, Butler D, Levine B-S, Anderson B, Laffel L. Reducing acute adverse outcomes in youths with type 1 diabetes: a randomized, controlled trial. Pediatrics 2003;112:914-22.	Winkley et al., 2006
Sykes K, Yeung T, Ko G: A 12-week prospective randomized controlled trial to investigate the effects of aerobic training on type 2 diabetes patients. Am J Recreation Ther 3:36-42, 2004	Harkness et al., 2010
Tang P, Overhage J, Chan A, Brown N, Aghighi B, Entwistle B, et al. Online disease management of diabetes: engaging and motivating patients online with enhanced resources-diabetes (EMPOWER-D), a randomized controlled trial. J Am Med Inform Assoc 2013 May 1;20(3):526-534 [FREE Full text] [doi: 10.1136/amiajnl-2012-001263] [Medline: 23171659]	Hadjiconstantinou et al., 2016
Tang QS, Pei QH, Wen XQ. Clinical Study on Xiao-ke-Jie-yu Decoction in Treating Post-Diabetes Depression. Chinese Journal of Basic Medicine in Traditional Chinese Medicine. 2006;12 (8):605-607.	Li et al., 2020
Tang TS, Funnell M, Sinco B, et al. Comparative effectiveness of peer leaders and community health workers in diabetes selfmanagement support: results of a randomized controlled trial. Diabetes Care. 2014;37(6):1525-1534.	Gutierrez et al., 2018
Tankova T, Dakovska G, Koev D. Education of diabetic patients—a one year experience. Patient Educ Couns 2001;43:139–45	Steed et al., 2003
Tavakolizadeh J, Moghadas M, Ashraf H. Effect of Self-regulation Training on Management of Type 2 Diabetes Iran Red Crescent. Med J. 2014;16(4).	Azami et al., 2018
Teixeira E (2010) The effect of mindfulness meditation on painful diabetic peripheral neuropathy in adults older than 50 years. Holistic Nursing Practice 24: 277–283.	Noordali et al., 2015
Tessier D, Menard J, Fulop T et al (2000) Effects of aerobic physical exercise in the elderly with type 2 diabetes mellitus. Arch Gerontol Geriatr 31:121–132	Vanderheijden et al., 2013
Thom, 2013	Perrin et al., 2019
Tilly KF, Belton AB, McLachlan J. Continuous monitoring of health status outcomes: experience with a diabetes education program. Diabetes Educ 1995;21:413–9.	Steed et al., 2003
Toobert D, Glasgow R, Strycker L, Barrera JM, Ritzwoller D, Weidner G: Long-term effects of the Mediterranean lifestyle program: A randomized clinical trial for postmenopausal women with type 2 diabetes. Int J Beh Nutr Phys Activity 4: 2007	Harkness et al., 2010
Toobert DJ, Glasgow RE, Strycker LA, Barrera M, Jr., Ritzwoller DP, Weidner G. Long-term effects of the Mediterranean lifestyle program: a randomized clinical trial for postmenopausal women with type 2 diabetes. Int J Behav Nutr Phys Act 2007;4:1.	Cezaretto et al., 2016
Tovote K, Schroevers M, Snippe E, Emmelkamp P, Links T, Sanderman R, et al. What works best for whom? Cognitive Behavior Therapy and Mindfulness-Based Cognitive Therapy for depressive symptoms in patients with diabetes. Plos one. 2017;12(6):e0179941	Winkley et al., 2020
Tovote K.A., J. Fleer, E. Snippe, et al., Individual mindfulness-based cognitive therapy and cognitive behavior therapy for treating depressive symptoms in patients with diabetes: results of a randomized controlled trial, Diabetes Care 37 (9) (2014) 2427–2434.	Li et al., 2017
Tovote KA, Fleer J, Snippe E, et al. (2014) Individual mindfulness-based cognitive therapy and cognitive behavior therapy for treating depressive symptoms in patients with diabetes: Results of a randomized controlled trial. Diabetes Care 37: 2427–2434.	Noordali et al., 2015
Tovote KA, Schroevers MJ, Snippe E, et al. (2015) Long-term effects of individual mindfulnessbased cognitive therapy and cognitive behavior therapy for depressive symptoms in patients with diabetes: A randomized trial. Psychotherapy and Psychosomatics 84: 186–187.	Noordali et al., 2015
Tovote, K. A., Fleer, J., Snippe, E., Peeters, A. C. T. M., Emmelkamp, P. M. G., Sanderman, R., Links, T. P., & Schroevers, M. J. (2014). Individual mindfulness-based cognitive therapy (MBCT) and cognitive behavior therapy (CBT) for treating depressive symptoms in patients with diabetes: Results of a randomized controlled trial. Diabetes Care, 37(9), 2427–2434.	Vanderfeltz-Cornelis et al., 2020
Tovote, K. A., Fleer, J., Snippe, E., Peeters, A. C., Emmelkamp, P. M., Sanderman, R., … Schroevers, M. J. (2014). Individual mindfulness-based cognitive therapy and cognitive behavior therapy for treating depressive symptoms in patients with diabetes: Results of a randomized controlled trial. Diabetes Care, 37(9), 2427–2434. https://doi.org/10.2337/dc13-2918	Ni et al., 2020
Trento M, Passera P, Tomalino M, Bajardi M, Pomero F, Allione A, et al. Group visits improve metabolic control in type 2 diabetes: a 2 year follow-up. Diabetes Care 2001;24:995–1000.	Steed et al., 2003
Trento M., P. Passera, E. Borgo et al., “A 3-year prospective randomized controlled clinical trial of group care in type 1 diabetes,” Nutrition, Metabolism and Cardiovascular Diseases, vol. 15, no. 4, pp. 293–301, 2005.	Liu et al., 2020
Tsang T, Orr R, Lam P, Comino EJ, Singh MF (2007) Health benefits of tai chi for older patients with type 2 diabetes: the ‘Move It For Diabetes study’—a randomized controlled trial. Clin Interv Aging 2:429–439	Vanderheijden et al., 2013
van Bastelaar K, Pouwer F, Cuijpers P, Riper H, Snoek FJ. Webbased depression treatment for type 1 and type 2 diabetic patients. Diabetes Care 2011;34(2):320-5.	Baumeister et al., 2012
Van Bastelaar KM, Pouwer F, Cuijpers P, et al: Web-based cognitive behavioural therapy (W-CBT) for diabetes patients with co-morbid depression: design of a randomised controlled trial. BMC Psychiatry 2008; 8:9–16	Markowitz et al., 2011
Van Bastelaar KM, Pouwer F, Cuijpers P, Riper H, Snoek FJ. Web-based depression treatment for type 1 and type 2 diabetic patients: a randomized, controlled trial. Diabetes Care 2011 Feb;34(2):320-325 [FREE Full text] [doi: 10.2337/dc10-1248] [Medline: 21216855]	Hadjiconstantinou et al., 2016
Van Bastelaar KMP, Pouwer F, Cuijpers P, Riper H, Snoek FJ. Web-based depression treatment for type 1 and type 2 diabetic patients: a randomized, controlled trial. Diabetes Care 2011; 34: 320–325.	Uchendu et al., 2016
van Bastelaar, K. M. P., Pouwer, F., Cuijpers, P., Riper, H., & Snoek, F. J. (2011). Webbased depression treatment for type 1 and type 2 diabetic patients: a randomized, controlled trial. Diabetes Care, 34(2), 320-325.	Kok et al., 2015
van Bastelaar, K. M., Pouwer, F., Cuijpers, P., Riper, H., & Snoek, F. J. (2011). Web-based depression treatment for type 1 and type 2 diabetic patients: A randomized, controlled trial. Diabetes Care, 34(2), 320–325. https://doi.org/10.2337/dc10-1248	Vanderfeltz-Cornelis et al., 2020
Van der Ven N, Hogenelst M, Tromp-Wever A, Twisk J, der Ploeg H, Heine R et al. Sort-term effects of cognitive behavioural group training (CBGT) in adult Type 1 diabetes patients in prolonged poor glycaemic control. A randomized controlled trial. Diabet Med 2005;22:1619-23.	Winkley et al., 2006
van der Ven N, Hogenelst M, Tromp-Wever A, Twisk J, van der Ploeg H, Heine R, Snoek F: Short-term effects of cognitive behavioural group training (CBGT) in adult Type 1 diabetes patients in prolonged poor glycaemic control. A randomized controlled trial. Diabet Med 22:1619-1623, 2005	Harkness et al., 2010
Van der Ven NC, et al. Short-term effects of cognitive behavioural group training (CBGT) in adult type 1 diabetes patients in prolonged poor glycaemic control. A randomized controlled trial. Diabet Med 2005;22:1619–23.	Elliott et al., 2011
van der Ven NC, Hogenelst MH, Tromp -Wever AM, Twisk JW, van der Ploeg HM, Heine RJ et al. Short -term effects of cognitive behavioural group training (CBGT) in adult Type 1 diabetes patients in prolonged poor glycaemic control. A randomized controlled trial. Diabet Med 2005; 22 : 1619 –1623	Schmidt et al., 2018
Van Der Ven NCW, Hogenelst MHE, Tromp-Wever AME, Twisk JWR, Van Der Ploeg HM, Heine RJ et al. Short-term effects of cognitive behavioural group training (CBGT) in adult Type 1 diabetes patients in prolonged poor glycaemic control. A randomized controlled trial. Diabet Med 2005; 22: 1619–1623.	Uchendu et al., 2016
van Son J, Nyklı́ček I, Pop VJ, Blonk MC, Erdtsieck RJ, Pouwer F. Mindfulness-based cognitive therapy for people with diabetes and emotional problems: Long-term follow-up findings from the DiaMind randomized controlled trial. J Psychosom Res (2014) 77(1):81–4. doi: 10.1016/ j.jpsychores.2014.03.013	Yang et al., 2020
van Son J, Nyklicek I, Pop VJ, Blonk MC, Erdtsieck RJ, Pouwer F. Mindfulness-based cognitive therapy for people with diabetes and emotional problems: Long-term follow-up findings from the DiaMind randomized controlled trial. Journal of Psychosomatic Research. 2014;77(1):81-4.	Winkley et al., 2020
van Son J, Nyklicek I, Pop VJ, Blonk MC, Erdtsieck RJ, Spooren PF et al. The effects of a mindfulness -based intervention on emotional distress, quality of life, and HbA(1c) in outpatients with diabetes (DiaMind): a randomized controlled trial. Diabetes Care 2013; 36 : 823 –830.	Schmidt et al., 2018
Van Son J, Nyklíček I, Pop VJ, et al. (2013) The effects of a mindfulness-based intervention on emotional distress, quality of life, and HbA1c in outpatients with diabetes (DiaMind): A randomized controlled trial. Diabetes Care 36: 823–830.	Noordali et al., 2015
Van Son J, Nyklíček I, Pop VJ, et al. (2014) Mindfulness-based cognitive therapy for people with diabetes and emotional problems: Long-term follow-up findings from the DiaMind randomized controlled trial. Journal of Psychosomatic Research 77: 81–84.	Noordali et al., 2015
Van son, 2014	Perrin et al., 2019
van Son, J., Nyklicek, I., Pop, V. J., Blonk, M. C., Erdtsieck, R. J., & Pouwer, F. (2014). Mindfulnessbased cognitive therapy for people with diabetes and emotional problems: Long-term follow-up findings from the DiaMind randomized controlled trial. Journal of Psychosomatic Research, 77(1), 81–84. https://doi.org/10.1016/j.jpsyc hores.2014.03.013	Ni et al., 2020
Van-der-wulp, 2012	Perrin et al., 2019
Van-disk-de vries, 2015	Perrin et al., 2019
Wagner E, Grothaus L, Sandhu N, Galvin M, McGregor M, Artz K, Coleman E: Chronic care clinics for diabetes in primary care: a system-wide randomized trial. Diabet Care 24:695-700, 2001 27	Harkness et al., 2010
Wagner J, Bermudez-Millan A, Damio G, et al. A randomized controlled trial of a stress management intervention for Latinos with type 2 diabetes delivered by community health workers: outcomes for psychological wellbeing, glycemic control, and cortisol. Diabetes Res Clin Pract Suppl. 2016;120:162-170	Gutierrez et al., 2018
Wang C. Analysis on the improvement effect of psychosocial intervention on depressive symptoms in patients with diabetes. Medical Journal of Chinese People’s Health. 2013;25(18):24–25. Chinese.	Xie et al., 2017
Wang F, Jiang H, Liu H. Study on influence of psychological intervention on SDS, SAS Score and CRP , Hcy levels of patients with diabetes mellitus and depression. Practical Preventive Medicine. 2011;18(9): 1789–1790. Chinese.	Xie et al., 2017
Wang ML, Lemon SC, Whited MC, Rosal MC. Who benefits from diabetes self-management interventions? The influence of depression in the Latinos en Control trial. Ann Behav Med. 2014;48(2):256-264.	Gutierrez et al., 2018
Wang P, Han P, Zhang Y, Wang Z. Effect of nursing intervention on glucose and lipid metabolism in diabetic patients with depression. Chin J Nurs Educ (2009) 6(10):470–2. doi:10.3761/j.issn.1672-9234.2009.10.015	Chapman et al., 2015
Wang S, Shi Y, Xu Y, et al. The effect of mental intervention combined with insulin injection on newly-diagnosed type 2 diabetic patients with depression symptoms. China Journal of Health Psychology. 2009;17(4):471–473. Chinese	Xie et al., 2017
Wang T. The effect of psychological intervention on depression, anxiety and glucose control of patients with diabetes. Chin Commun Doctors (2010) 12(6):132. doi:10.3969/j.issn.1007-614x.2010.06.161	Chapman et al., 2015
Wang X, Hu W. Effects of mental intervention on anxiety depression emotions of type 2 diabetics. J Clin Psychosom Dis (2008) 14(5):418–9. doi:10.3969/j. issn.1672-187X.2008.05.015	Chapman et al., 2015
Wang X, Zhang J, Wang F, Li Z. Meijing. Application of motivational interviewing in community of type 2 diabetes patients’ health education. Anhui Med J (2011) 32(12):2066–8. doi:10.3969/j.issn.1000-0399.2011.12.052	Chapman et al., 2015
Wang Y-C, Stewart SM, Mackenzie M, Nakonezny PA, Edwards D, White PC. A randomized controlled trial comparing motivational interviewing in education to structured diabetes education in teens with type 1 diabetes. Diabetes care. 2010;33(8):1741-3.	Winkley et al., 2020
Wang, D., Chen, X., Xu, G., 2016. Effect of Tai Chi combined with Baduanjin on blood glucose and quality of life for community type 2 diabetic patients. J. Nurs. Sci. 31 37–39 + 42.	Yu et al., 2018
Wang, J., Cao, Y., 2003. Effect of Tai chi exercise on plasma neuropeptide Y of old obese type 2 diabetes mellitus. Sports Sci. 24 67–68 + 72.	Yu et al., 2018
Wang, J., Zhang, Y., Chen, S., Cheng, W., Xu, T., Wang, H., 2015. Effects of Baduanjin exercise on cognitive function and inflammatory factors in elderly patients of type 2 diabetes mellitus in communities. J. Clin. Res. 23, 439–442.	Yu et al., 2018
Wang, P., Han, Q., Liang, R., 2009. The effect of Taijiquan exercise on health-related quality of life in patients with type 2 diabetes in community. Chin. Mod. Med. 06, 108–109.	Yu et al., 2018
Wang, Y., Liu, L., Kou, Z., Wang, T., 2007. The supplementary effects of baduanjin for type 2 diabetes patients. Chin. J. Sports Med. 26, 208–210.	Yu et al., 2018
Wangberg SC. An Internet-based diabetes self-care intervention tailored to self-efficacy. Health Educ Res 2008 Feb;23(1):170-179 [FREE Full text] [doi: 10.1093/her/cym014] [Medline: 17412717]	Hadjiconstantinou et al., 2016
Wei C, Allen RJ, Tallis PM, Ryan FJ, Hunt LP, Shield JP, et al. Cognitive behavioural therapy stabilises glycaemic control in adolescents with type 1 diabetes-Outcomes from a randomised control trial. Pediatric Diabetes 2017;19(1):106-113. [DOI: http:// dx.doi.org/10.1111/pedi.12519]	Thabrew et al., 2018
Wei C, Allen RJ, Tallis PM, Ryan FJ, Hunt LP, Shield JPH, et al. Cognitive behavioural therapy stabilises glycaemic control in adolescents with type 1 diabetes-Outcomes from a randomised control trial. Pediatric Diabetes. 2018;19(1):106-13.	Winkley et al., 2020
Wei S, Guo W, Liang Z, Yan D. Study of mental health educating in hospital effecting on type 2 diabetes mellitus patience’s quality of life and glycometabolism. J Pract Med Tech (2008) 15(10):1236–8. doi:10.3969/j. issn.1671-5098.2008.10.007	Chapman et al., 2015
Weinberger M, Kirkman M, Samsa G, Shortliffe E, Landsman P, Cowper P, Simel D, Feussner J: A nurse-coordinated intervention for primary care patients with non-insulindependent diabetes mellitus: impact on glycemic control and health-related quality of life. J Gen Intern Med 10:59-66, 1995	Harkness et al., 2010
Weinberger M, Kirkman S, Samsa GP, Shortliffe EA, Landsman PB, Cowper PA, et al. A nurse-coordinated intervention for primary care patients with non-insulin-dependent diabetes mellitus: impact on glycemic control and health-related quality of life. J Gen Intern Med 1995;10:59–66.	Steed et al., 2003
Weinger K, Beverly EA, Lee Y, Sitnokov L, Ganda OP, Caballero AE. The effect of a structured behavioral intervention on poorly controlled diabetes: a randomized controlled trial. Arch Intern Med (2011) 171(22):1990–9. doi: 10.1001/archinternmed.2011.502	Yang et al., 2020
Weinger K, Beverly EA, Lee Y, Sitnokov L, Ganda OP, Caballero AE. The effect of a structured behavioral intervention on poorly controlled diabetes: a randomized controlled trial. Arch Intern Med 2011; 171: 1990–1999.	Uchendu et al., 2016
Weinger K, Beverly EA, Lee Y, Sitnokov L, Ganda OP, Caballero AE. The effect of a structured behavioral intervention on poorly controlled diabetes: A randomized controlled trial. Diabetes Technology and Therapeutics. 2013;15(SUPPL.1)	Winkley et al., 2020
Weinger K, Schwartz E, Davis A, Rodriguez M, Simonson D, Jacobson A. Cognitive behavioral treatment in Type 1 diabetes: A randomized controlled trial. Paper presented at: American Diabetes Association 62nd Scientific Sessions, San Francisco, 2002. Diabetes 2002;51(Supl 2):A439:1802-P.	Winkley et al., 2006
Welch G, Allen NA, Zagarins SE, Stamp KD, Bursell S-E, Kedziora RJ. Comprehensive diabetes management program for poorly controlled Hispanic type 2 patients at a community health center. Diabetes Educ. 2011;37(5):680-688.	Gutierrez et al., 2018
Welch G, Zagarins SE, Santiago-Kelly P, et al. An Internet-based diabetes management platform improves team care and outcomes in an urban Latino population. Diabetes Care. 2015;38(4):561-567.	Gutierrez et al., 2018
Welch, 2011	Perrin et al., 2019
Welch, 2015	Perrin et al., 2019
Welschen LM, van Oppen P, Bot SD, Kostense PJ, Dekker JM, Nijpels G. Effects of a cognitive behavioural treatment in patients with type 2 diabetes when added to managed care: a randomised controlled trial. J Behav Med 2013; 36: 556–566.	Uchendu et al., 2016
Welschen LM, van Oppen P, Bot SD, Kostense PJ, Dekker JM, Nijpels G. Effects of a cognitive behavioural treatment in patients with type 2 diabetes when added to managed care; a randomised controlled trial. J Behav Med (2013) 36(6):556–66. doi: 10.1007/s10865-012-9451-z	Yang et al., 2020
Welschen, L.M., van Oppen, P., Bot, S.D., Kostense, P.J., Dekker, J.M. and Nijpels, G. (2013) Effects of a cognitive behavioural treatment in patients with type 2 diabetes when added to managed care; a randomised controlled trial. J. Behav. Med. 36, 556–566	wang et al., 2017
Whitehead LC, Crowe MT, Carter JD, Maskill VR, Carlyle D, Bugge C, et al. A nurse-led interdisciplinary approach to promote self-management of type 2 diabetes: a process evaluation of post-intervention experiences. J Eval Clin Pract (2017) 23(2):264–71. doi: 10.1111/jep.12594	Yang et al., 2020
Whittemore R, Melkus G, Wagner J, Dziura J, Northrup V, Grey M. Translating the diabetes prevention program to primary care: a pilot study. Nurs Res 2009;58:2-12.	Cezaretto et al., 2016
Whittemore R, Melkus GD, Sullivan A, Grey M. A nurse -coaching intervention for women with type 2 diabetes. Diabetes Educ 2004; 30 : 795 –804.	Schmidt et al., 2018
Whittemore, 2004	Perrin et al., 2019
Williams ED, Bird D, Forbes AW, Russell A, Ash S, Friedman R, et al. Randomised controlled trial of an automated, interactive telephone intervention (TLC Diabetes) to improve type 2 diabetes management: baseline findings and six-month outcomes. BMC public health. 2012;12(1):602.	Winkley et al., 2020
Williams Jr JW, Katon W, Lin EH, Noel PH, Worchel J, Cornell J, et al. The effectiveness of depression care management on diabetesrelated outcomes in older patients. Ann Intern Med 2004;140: 1015–24.	Vanderfeltz-Cornelis et al., 2010
Williams JW Jr, Katon W, Lin EH, No¨ el PH, Worchel J, Cornell J, Harpole L, Fultz BA, Hunkeler E, Mika VS, Unu¨tzer J & Impact Investigators (2004) The effectiveness of depression care management on diabetes-related outcomes in older patients. Annals of Internal Medicine 140, 1015–1024.	wang et al., 2008
Williams JW Jr, Katon W, Lin EH, Nöel PH, Worchel J, Cornell J, Harpole L, Fultz BA, Hunkeler E, Mika VS, Unützer J: The effectiveness of depression care management on diabetes-related outcomes in older patients. Ann Intern Med 2004, 140:1015–1024	Huang et al., 2013
Williams JW, Katon W, Lin EH, et al: I The effectiveness of depression care management on diabetes-related outcomes in older patients. Ann Intern Med 2004; 140:1015–1024	Markowitz et al., 2011
Williams, J. W., Katon, W., Lin, E. H., Noel, P. H., Worchel, J., Cornell, J., Harpole, L., Fultz, B. A., Hunkeler, E., Mika, V. S., & Unutzer, J. (2004). The effectiveness of depression care management on diabetes-related outcomes in older patients. Annals of Internal Medicine, 140(12), 1015–1024. https://doi.org/10.7326/0003-4819-140-12-20040 6150-00012	Vanderfeltz-Cornelis et al., 2020
Wing RR, Anglin K. Effectiveness of a behavioral weight control program for blacks and whites with NIDDM. Diabetes Care 1996; 19:409–13.	Steed et al., 2003
Wing RR, Epstein LH, Nowalk MP, Scott N, Koeske R, Hagg S. Does self-monitoring of blood glucose levels improve dietary compliance for obese patients with type II diabetes? Am J Med 1986;81:830–6.	Steed et al., 2003
Wolanski R, Sigman T, Polychronakos. Assessment of blood glucose self-monitoring skills in a camp for diabetic children: the effects of individualized feedback counselling. Patient Educ Couns. 1996;29:5-11.	Winkley et al., 2006
Wroe AL, Rennie EW, Sollesse S, Chapman J, Hassy A. Is Cognitive Behavioural Therapy focusing on Depression and Anxiety Effective for People with Long-Term Physical Health Conditions? A Controlled Trial in the Context of Type 2 Diabetes Mellitus. Behav Cognit Psychother (2018) 46 (2):129–47. doi: 10.1017/S1352465817000492	Yang et al., 2020
Wu G, Huang P. Effect of psychosocial intervention on treatment of diabetes. China Modern Doctor. 2008;46(10):62–63. Chinese.	Xie et al., 2017
Wu G, Huang P. The effect of psychological intervention on treatment of patients with diabetes. China Mod Doctor (2008) 46(10):62–3. doi:10.3969/j. issn.1673-9701.2008.10.034	Chapman et al., 2015
Wu, F., Song, E., Bao, Y., Xiang, J., Jia, R., 2010. Tai chi for the treatment of type 2 diabetes. Chin. J. Phys. Med. Rehabil. 32, 205–207.	Yu et al., 2018
Wycherley, 2014	Perrin et al., 2019
Wysocki T, Harris M, Greco P, Bubb J, Danda C, Harvey L et al. Randomized controlled trial of behavior therapy for families of adolescents with IDDM. J Pediatr Psychol 2000;25:22-33.	Winkley et al., 2006
Wysocki T, Harris M, Wilkinson K, Sadler M, Mauras N, White N. Self-management competence as a predictor of outcomes of intensive therapy or usual care in youth with type 1 diabetes. Diabetes Care. 2003;26:2043-7.	Winkley et al., 2006
Wysocki T, Harris MA, Buckloh LM, Mertlich D, Lochrie AS, Taylor A, et al. Effects of behavioral family systems therapy for diabetes on adolescents’ family relationships, treatment adherence, and metabolic control. Journal of pediatric psychology. 2006;31(9):928-38	Winkley et al., 2020
Wysocki T., M. A. Harris, L. M. Buckloh et al., “Randomized trial of behavioral family systems therapy for diabetes: maintenance of effects on diabetes outcomes in adolescents,” Diabetes Care, vol. 30, no. 3, pp. 555–560, 2007.	Liu et al., 2020
Wysocki T., M. A. Harris, P. Greco et al., “Randomized, controlled trial of behavior therapy for families of adolescents with insulin-dependent diabetes mellitus,” Journal of Pediatric Psychology, vol. 25, no. 1, pp. 23–33, 2000	Liu et al., 2020
Xiang, Y., Luo, W., & Lu, G. (2019). Effects of mindfulness-based stress reduction in patients with type 2 diabetes mellitus. Preventive Medicine, 31(10), 1068–1069, 1073. https://doi.org/10.19485 /j.cnki.issn2 096-5087.2019.10.025	Ni et al., 2020
Xiao L, Liang T, Wei D. The effect of cognitive behavioral therapy on quality of life in type 2 diabetes. Chin J Behav Med Sci (2006) 15(7):591–2. doi:10.3760/ cma.j.issn.1674-6554.2006.07.006	Chapman et al., 2015
Xu P, Li C, Shen W. Effect of group interpersonal psychotherapy in elderly diabetic combined with depression and anxiety symptoms. Journal of Psychiatry. 2011;24(2):115–117. Chinese.	Xie et al., 2017
Xue H. Paroxetine for Depression in Diabetes: A Randomised Controlled Trial. Chinese Journal for Health Psychology 2004;18(10):735–737.	Rayner et al., 2010
Xue H. Paroxetine for depression in diabetes: a randomized controlled trial. Chinese Ment Health J 2004;18:735–7.	Vanderfeltz-Cornelis et al., 2010
Xue H. Paroxetine for depression in diabetes: a randomized controlled trial. Zhongguo-xinli-weisheng-zazhi She 2004;18(10):735-7.	Baumeister et al., 2012
Xue, H. (2004). Paroxetine for depression in diabetes: A randomized controlled trial. Chinese Mental Health Journal, 18, 735–737.	Vanderfeltz-Cornelis et al., 2020
Yan Q, Li J. Influence of psychological counseling on type 2 diabetic patients’ blood sugar level and emotion. W China Med J (2011) 26(9):1306–8.	Chapman et al., 2015
Yang D, Ma J. Effect of psychological behavioral intervention on affect disorder and glucose metobolism of type 2 diabetics. J Nurs Train (2008) 23(12):1136–8. doi:10.3969/j.issn.1002-6975.2008.12.039	Chapman et al., 2015
Yang L, Zhang S, Mao Y, Wei J. Effect of psychological nursing care on disease control of patients with diabetes. Shanxi Med J (2009) 38(Suppl):90–1. doi:10.3969/j.issn.0253-9926.2009.z1.060 82.	Chapman et al., 2015
Ye Q, Zheng L. Affect by motivational interviewing to type 2 diabetes patients’ behaviour change. Chin J Prim Med Pharm (2012) 19(17):2713–4. doi:10.3760/ cma.j.issn.1008-6706.2012.17.110	Chapman et al., 2015
Yi L, Zhou C. The influence of mental intervention on blood sugar in type 2 diabetes mellitus. Med J Qilu (2012) 27(6):529–30. doi:10.3969/j. issn.1008-0341.2012.06.027	Chapman et al., 2015
Youngwanichsetha, S., Phumdoung, S., Ingkathawornwong, T., 2013. The effects of tai chi qigong exercise on plasma glucose levels and health status of postpartum Thai women with type 2 diabetes. Focus Altern. Complement. Ther. 18, 182–187.	Yu et al., 2018
Zahn D, Herpertz S, Albus C, et al. (2016) hs-CRP predicts improvement in depression in patients with Type 1 diabetes and major depression undergoing depression treatment: Results from the diabetes and depression (DAD) study. Diabetes Care 39: e171–173.	Lopresti et al., 2017
Zareban I, Niknami S, Hidarnia A, Rakhshani F, Shamsi M, Karimy M. Effective intervention of self-care on glycaemia control in patients with type 2 diabetes. Iran Red Crescent Medical Journal. 2014;16(12).	Azami et al., 2018
Zeng Z, Ma L, Tang L, Luo G, Zhou L. Comprehensive intervention on diabetes millitus. Chin Ment Health J (2003) 17(4):253–5. doi:10.3321/j. issn:1000-6729.2003.04.012	Chapman et al., 2015
Zettler A, Duran G, Waadt S, Herschbach P, Strian F. Coping with fear of long-term complications in diabetes mellitus: a model clinical program. Psychother Psychosom 1995;64:178–84.	Steed et al., 2003
Zhang AQ, Zhao H, Wang YC. Clinical Observation on Treatment of 46 Cases of Type 2 Diabetes Mellitus with Depression by Zi-yin-jie-yu Decoction. Diabetes New World. 2015;35(16):49-51.	Li et al., 2020
Zhang J, Deng Y, Deng F, et al. The clinical observation of Deanxit combined with psychosocial intervention on diabetes patients with depression. Journal of Practical Diabetology. 2013;9(6):56–57. Chinese.	Xie et al., 2017
Zhang Junqing, Lili Ying, Wenze Chen, et al., Role of cognitive behavior intervention in people with diabetes and depression, China J. Postgrad. Med. 31 (2014) 58–60.	Li et al., 2017’
Zhang Y, Shen J, Clinical Therapeutic Effects on Diabetes Mellitus Complicated with Depression in the Intervention of Integrated Chinese and Western Medicine. World Journal of Integrated Traditional and Western Medicine. 2017;12 (4):547-549.	Li et al., 2020
Zhang Y, Zhao Y, Xu L, Hu H, Hu S. Application of motivational interviewing to diabetic education for elderly patients with type 2 diabetes mellitus. J Nurs Sci (2012) 27(10):8–10. doi:10.3870/hlxzz.2012.19.008	Chapman et al., 2015
Zhang Y, Zuo C, Cai L. Observation on the effect of psychotherapy on the diabetic patients with depression. Chinese Journal of Diabetes. 2013;21(9):801–802. Chinese.	Xie et al., 2017
Zhang Z, Shan B, Wang X, Ma A, Leng Y. The effect of psychological intervention on negative emotion and glucose control of patients with diabetes. Chin J Behav Med Sci (2001) 10(5):452–513. doi:10.3760/cma.j.i ssn.1674-6554.2001.05.025	Chapman et al., 2015
Zhang, K. Effect of Danzhi Xiaoyaosan on the Blood Glucose of Type 2 Diabetes with Depression [M.S. Thesis]. Hubei University of Chinese Medicine. 2010.	Li et al., 2020
Zhang, S., Liu, H., Li, Z., Bai, J., Zhao, L., Wang, X., 2015. Observation of Baduanjin exercise on the improvement of type 2 diabetic peripheral neuropathy. Hebei J. Tradit. Chin. Med 37 1473–1475 + 1484.	Yu et al., 2018
Zheng Y, Zhou Y, Lai Q. Effects of twenty-four move shadow boxing combine with psychosomatic relaxation on depression and anxiety in patients with type-2 diabetes. Psychiatr Danub. 2015;27(2):174–179.	Xie et al., 2017
Zheng, Y., Zhou, Y., & Lai, Q. (2015). Effects of twenty-four move shadow boxing combined with psychosomatic relaxation on depression and anxiety in patients with type-2 diabetes. Psychiatria Danubina, 27(2), 179.	Vanderfeltz-Cornelis et al., 2020
Zhu X, Gong Y, Yao S. The effect of biofeedback assisted relaxation training on glucose metabolism in patients with type II diabetes: a follow-up study. Chin J Clin Psychol (2001) 9(1):4–9. doi:10.3969/j. issn.1005-3611.2001.01.002	Chapman et al., 2015
Zhu XZ, Dong X, Yao S. The effect of biofeedback assisted relaxation training on glucose metabolism in patients with type 2 diabetes. Chin J Diabetes (1998) 6(3):167–70.	Chapman et al., 2015
Zhu XZ, Gong YX, Yao SQ. The effect of biofeedback assisted relaxation training on cytokines in patients with type II diabetes. Chin J Clin Psychol (2001) 9:170–2. doi:10.3969/j.issn.1005-3611.2001.03.004	Chapman et al., 2015
Zoffmann V, Lauritzen T. Guided self-determination improves life skills with Type 1 diabetes and A1C in randomized controlled trial. Patient Education and Counseling. 2006;64(1-3):78-86.	Winkley et al., 2020
Zoffmann V, Vistisen D, Due-Christensen M. Flexible guided self-determination intervention for younger adults with poorly controlled Type 1 diabetes, decreased HbA1c and psychosocial distress in women but not in men: a real-life RCT. Diabetic Medicine. 2015;32(9):1239-46	Winkley et al., 2020
